# Supplementary material for: 2-Chloro-N-(4-methyl­phen­yl)benzamide
Source: Acta Crystallogr Sect E Struct Rep Online. 2011 Oct 12;67(Pt 11):o2940. doi: 10.1107/S1600536811041651 (PMC3247352; doi:10.1107/S1600536811041651)
Supplement: Supplementary file 2 [file e-67-o2940-Isup2.hkl]

# 
# h,k,l, Fc-squared, Fo-squared, sigma(Fo-squared) and status flag 
# 
data_I
_shelx_title ' ' 
_shelx_refln_list_code          4 
_shelx_F_calc_maximum      125.41 
_exptl_crystal_F_000       512.00 
_reflns_d_resolution_high  0.7193 
 
loop_ 
 _symmetry_equiv_pos_as_xyz 
 'x, y, z' 
 '-x, y+1/2, -z+1/2' 
 '-x, -y, -z' 
 'x, -y-1/2, z-1/2' 
 
_cell_length_a    20.2969 
_cell_length_b     7.1850 
_cell_length_c     8.8662 
_cell_angle_alpha  90.000 
_cell_angle_beta   93.750 
_cell_angle_gamma  90.000 
 
_shelx_F_squared_multiplier     1.000 
 
loop_ 
 _refln_index_h 
 _refln_index_k 
 _refln_index_l 
 _refln_F_squared_calc 
 _refln_F_squared_meas 
 _refln_F_squared_sigma 
 _refln_observed_status 
   4   0   0     3220.85     3180.67     20.41 o 
   5   0   0     1328.25     1227.11     33.00 o 
   6   0   0     7655.50     7501.73     38.36 o 
   7   0   0     4531.32     4371.75     31.59 o 
   8   0   0      327.96      355.24     11.75 o 
   9   0   0       52.98       66.27      3.85 o 
  10   0   0      127.14      133.26      4.93 o 
  11   0   0      556.60      605.99      9.58 o 
  12   0   0     1581.60     1601.01     16.30 o 
  13   0   0      807.77      834.42     12.37 o 
  14   0   0       32.21       40.65      2.80 o 
  15   0   0        9.32       11.86      1.85 o 
  16   0   0       28.30       33.14      3.34 o 
  17   0   0        2.43        0.68      2.43 o 
  18   0   0      282.05      292.30     12.63 o 
  19   0   0       33.78       39.17      5.08 o 
  20   0   0       16.78       14.43      3.48 o 
  21   0   0      132.10      152.43      9.53 o 
  22   0   0       81.38       82.56      7.37 o 
  23   0   0       10.90        7.02      3.16 o 
  24   0   0       19.79       16.26      3.91 o 
  25   0   0       19.67       10.41      3.57 o 
  26   0   0        5.31       12.40      4.17 o 
  27   0   0        0.03       -7.68      7.68 o 
  28   0   0        0.79       12.83      6.60 o 
   2   1   0     1293.14     1232.60     14.66 o 
   3   1   0     2604.52     2560.71     12.43 o 
   4   1   0     3095.35     3145.57     15.32 o 
   5   1   0     1643.32     1574.28     16.22 o 
   6   1   0       95.30       82.98      2.46 o 
   7   1   0     3200.25     3265.81     18.10 o 
   8   1   0      923.55      948.38      8.09 o 
   9   1   0       57.70       48.98      2.06 o 
  10   1   0        6.44        2.49      0.82 o 
  11   1   0      277.09      239.43      4.39 o 
  12   1   0       45.50       46.74      2.16 o 
  13   1   0      244.14      255.64      4.70 o 
  14   1   0      119.40      110.39      3.45 o 
  15   1   0       28.88       35.89      2.42 o 
  16   1   0        0.17       -0.28      1.25 o 
  17   1   0       46.51       42.00      3.24 o 
  18   1   0        2.91        3.60      1.82 o 
  19   1   0        0.01        0.43      1.69 o 
  20   1   0       25.45       30.18      3.09 o 
  21   1   0       37.34       47.26      4.00 o 
  22   1   0       32.76       30.05      3.77 o 
  23   1   0        0.93        0.00      2.83 o 
  24   1   0       10.49        9.79      2.72 o 
  25   1   0        1.72        6.11      3.05 o 
  26   1   0        2.08        1.26      2.92 o 
  27   1   0        4.33        7.52      7.42 o 
  28   1   0        1.23       -4.35      5.50 o 
   0   2   0      290.26      260.20      6.46 o 
   1   2   0      374.40      363.37      4.97 o 
   2   2   0      372.28      399.75      4.82 o 
   3   2   0      215.93      206.58      3.10 o 
   4   2   0        4.70        5.78      0.81 o 
   5   2   0     1073.94     1106.62     11.85 o 
   6   2   0      252.39      268.78      4.31 o 
   7   2   0      263.06      274.29      4.69 o 
   8   2   0      522.51      556.75      6.98 o 
   9   2   0        4.77        7.49      1.00 o 
  10   2   0      679.12      736.82      7.88 o 
  11   2   0      979.18     1040.60     10.40 o 
  12   2   0       87.94       87.50      3.26 o 
  13   2   0       28.82       29.27      1.97 o 
  14   2   0      135.75      146.18      4.80 o 
  15   2   0        7.50        8.98      1.70 o 
  16   2   0      199.70      210.28      6.23 o 
  17   2   0      121.95      131.80      6.36 o 
  18   2   0       42.11       47.26      4.12 o 
  19   2   0        0.00        1.40      2.01 o 
  20   2   0        1.32       -0.06      2.42 o 
  21   2   0        0.00        0.07      2.03 o 
  22   2   0       16.38       26.93      3.83 o 
  23   2   0       21.44       21.49      3.70 o 
  24   2   0        8.23        6.55      3.74 o 
  25   2   0        0.07       -1.59      4.05 o 
  26   2   0        0.50       -3.34      3.34 o 
  27   2   0        0.78       11.29     12.63 o 
   1   3   0      101.31      103.90      2.78 o 
   2   3   0       60.13       61.89      2.24 o 
   3   3   0        0.15        0.63      0.80 o 
   4   3   0      561.53      609.94      6.95 o 
   5   3   0       65.34       65.93      2.43 o 
   6   3   0        0.08        0.32      0.75 o 
   7   3   0        2.06        1.97      0.89 o 
   8   3   0      147.74      140.84      4.30 o 
   9   3   0      210.60      214.11      4.40 o 
  10   3   0      138.27      149.17      3.66 o 
  11   3   0       25.97       26.12      1.71 o 
  12   3   0       16.68       15.59      1.48 o 
  13   3   0       22.02       18.70      1.65 o 
  14   3   0      101.24       94.93      4.10 o 
  15   3   0       51.59       50.87      3.21 o 
  16   3   0      197.23      194.25      7.35 o 
  17   3   0       37.88       40.08      3.84 o 
  18   3   0       71.49       77.76      5.19 o 
  19   3   0        1.89        3.53      1.99 o 
  20   3   0        1.07        0.89      2.05 o 
  21   3   0        1.44        2.82      2.10 o 
  22   3   0        0.08        2.95      2.28 o 
  23   3   0        4.12        2.88      2.25 o 
  24   3   0        0.02        3.93      2.47 o 
  25   3   0        1.18        3.44      3.07 o 
  26   3   0        0.34        8.14      4.15 o 
   0   4   0      551.26      636.08     11.86 o 
   1   4   0       25.65       21.82      1.68 o 
   2   4   0       87.86      104.63      2.90 o 
   3   4   0       40.06       50.47      2.39 o 
   4   4   0       14.44       17.64      1.58 o 
   5   4   0       17.11       19.26      1.59 o 
   6   4   0      116.22      109.73      3.55 o 
   7   4   0       98.94      102.70      3.33 o 
   8   4   0       16.10       14.23      1.29 o 
   9   4   0       78.20       73.08      2.84 o 
  10   4   0       29.82       28.45      2.16 o 
  11   4   0      161.79      163.94      4.68 o 
  12   4   0       53.38       47.31      2.97 o 
  13   4   0      333.72      338.99      8.13 o 
  14   4   0       63.15       54.18      3.34 o 
  15   4   0       88.50       81.78      4.16 o 
  16   4   0        9.54        8.67      2.22 o 
  17   4   0        0.95       -0.90      1.91 o 
  18   4   0       29.90       28.40      3.58 o 
  19   4   0        6.59        6.28      2.52 o 
  20   4   0        1.48       -2.36      2.36 o 
  21   4   0        0.01        2.10      2.10 o 
  22   4   0        8.13        5.84      2.28 o 
  23   4   0        0.53        5.13      3.80 o 
  24   4   0        0.38        1.23      2.79 o 
   1   5   0        0.05        1.48      1.05 o 
   2   5   0        0.50        1.26      0.90 o 
   3   5   0        6.20        6.12      1.19 o 
   4   5   0      202.29      193.57      4.90 o 
   5   5   0       93.02      103.72      4.04 o 
   6   5   0      128.73      133.06      4.58 o 
   7   5   0      109.95      102.10      4.14 o 
   8   5   0      468.80      476.52      8.84 o 
   9   5   0       24.73       30.15      2.59 o 
  10   5   0        2.34        1.24      1.59 o 
  11   5   0       11.35       10.11      2.18 o 
  12   5   0       37.92       34.71      2.97 o 
  13   5   0       80.68       85.76      4.49 o 
  14   5   0       20.34       16.74      2.54 o 
  15   5   0       29.81       34.72      3.67 o 
  16   5   0        8.22        6.00      2.01 o 
  17   5   0       22.10       26.17      3.25 o 
  18   5   0        1.14        0.94      2.90 o 
  19   5   0        0.42        2.12      2.19 o 
  20   5   0        0.87        3.07      2.39 o 
  21   5   0        2.74        2.20      2.59 o 
  22   5   0        0.79       -1.58      4.40 o 
  23   5   0        0.20       -9.73      9.73 o 
   0   6   0       10.65       11.50      2.91 o 
   1   6   0       34.22       37.91      2.87 o 
   2   6   0       98.76      100.12      4.53 o 
   3   6   0        3.80        5.77      1.51 o 
   4   6   0      197.03      200.13      6.38 o 
   5   6   0        0.01       -1.08      1.29 o 
   6   6   0       18.23       20.69      2.20 o 
   7   6   0       57.37       61.25      3.82 o 
   8   6   0       10.77        7.45      1.81 o 
   9   6   0        0.76        0.79      1.89 o 
  10   6   0        0.01        5.56      2.31 o 
  11   6   0       38.25       39.81      4.03 o 
  12   6   0       15.54       25.33      4.25 o 
  13   6   0        3.30        9.69      2.90 o 
  14   6   0       20.32       25.10      3.95 o 
  15   6   0        8.36        4.46      3.12 o 
  16   6   0       35.07       29.79      4.35 o 
  17   6   0        0.95       -1.39      2.48 o 
  18   6   0        0.05        2.21      2.63 o 
  19   6   0        5.64        7.91      3.07 o 
  20   6   0        0.08       -3.96      4.14 o 
  21   6   0        1.49      -10.11     10.11 o 
   1   7   0        0.68        0.99      1.43 o 
   2   7   0       16.18       14.25      1.92 o 
   3   7   0       49.48       45.10      3.38 o 
   4   7   0        0.09        1.24      1.43 o 
   5   7   0        8.18        9.51      1.96 o 
   6   7   0        3.74        3.17      1.90 o 
   7   7   0        1.60        1.24      1.72 o 
   8   7   0        1.94        3.62      1.81 o 
   9   7   0        5.67        6.54      2.61 o 
  10   7   0        4.74        6.22      3.57 o 
  11   7   0        0.27       -1.51      2.49 o 
  12   7   0       14.80       12.69      3.50 o 
  13   7   0        8.04        4.20      2.75 o 
  14   7   0        0.60        6.19      3.36 o 
  15   7   0        0.84        0.22      3.46 o 
  16   7   0        1.57        7.05      5.45 o 
  17   7   0        0.88        2.97      3.82 o 
  18   7   0        5.70       -4.68      5.31 o 
   0   8   0       26.38       26.40      8.35 o 
   1   8   0        6.46       -4.20      4.20 o 
   2   8   0        0.07       -4.01      4.01 o 
   3   8   0        1.07       -2.27      3.74 o 
   4   8   0       14.70       13.19      4.68 o 
   5   8   0        0.15        1.02      3.17 o 
   6   8   0        1.37        1.88      4.33 o 
   7   8   0        6.07       -2.65      3.92 o 
   8   8   0        2.71        4.62      3.66 o 
   9   8   0        0.26       -0.94      2.64 o 
  10   8   0        1.64        0.48      3.47 o 
  11   8   0       13.37       15.80      4.14 o 
  12   8   0        0.12       -0.25      5.56 o 
  13   8   0        2.90       10.36      9.09 o 
  14   8   0        0.71       -2.49     13.79 o 
  15   8   0        0.03        4.19      5.07 o 
  16   8   0        2.13        7.32      5.71 o 
   1   9   0        4.08       11.36      5.52 o 
   2   9   0        0.00       -0.67      3.66 o 
   3   9   0        0.78        4.00      6.37 o 
   4   9   0        0.78       -4.05      5.55 o 
   5   9   0        1.21        3.02      4.80 o 
   6   9   0        0.60       20.82      6.91 o 
   8   9   0        1.09      -11.71     11.71 o 
   9   9   0        0.00        3.05      3.11 o 
  10   9   0        0.23       -7.91      7.91 o 
  11   9   0        1.14       -4.32      6.21 o 
 -27   1   1        2.95       -6.29      7.01 o 
 -26   1   1        6.01       -5.17      5.17 o 
 -25   1   1        0.18       -0.90      2.86 o 
 -24   1   1       27.45       24.79      3.77 o 
 -23   1   1        0.23       -2.65      2.65 o 
 -22   1   1        3.57        4.68      2.34 o 
 -21   1   1       23.44       21.11      3.19 o 
 -20   1   1       53.33       56.13      4.61 o 
 -19   1   1      105.68      105.41      5.38 o 
 -18   1   1       13.20       12.23      2.09 o 
 -17   1   1        5.27        3.92      1.37 o 
 -16   1   1        0.02       -0.32      1.33 o 
 -15   1   1      135.80      134.54      4.38 o 
 -14   1   1      118.58      121.42      3.59 o 
 -13   1   1        8.11        4.28      0.94 o 
 -12   1   1        3.62        0.10      0.83 o 
 -11   1   1      174.36      186.99      4.48 o 
 -10   1   1        1.27        1.40      0.82 o 
  -9   1   1     1445.23     1633.77     15.16 o 
  -8   1   1      408.71      399.05      5.91 o 
  -7   1   1      465.49      454.04      5.95 o 
  -6   1   1     5212.32     5149.90     27.26 o 
  -5   1   1      380.02      365.84      5.19 o 
  -4   1   1     5106.87     5163.05     46.29 o 
  -3   1   1     9198.09     9305.87     50.65 o 
  -2   1   1     5120.27     5329.90     17.48 o 
  -1   1   1      147.88      164.02      3.72 o 
   0   1   1      347.47      339.16      6.01 o 
   1   1   1    10849.52    10383.26     54.33 o 
   2   1   1     5429.39     5126.95     38.34 o 
   3   1   1       14.44       18.41      1.12 o 
   4   1   1       62.55       69.03      1.79 o 
   5   1   1      193.51      168.23      2.88 o 
   6   1   1       27.44       21.05      1.35 o 
   7   1   1     1267.33     1219.82      9.03 o 
   8   1   1      108.13      128.51      3.01 o 
   9   1   1       27.89       26.68      1.55 o 
  10   1   1      730.16      824.84      8.04 o 
  11   1   1      239.99      257.63      4.34 o 
  12   1   1      182.25      180.92      3.85 o 
  13   1   1       67.39       66.18      2.51 o 
  14   1   1       66.70       64.68      2.93 o 
  15   1   1       60.03       51.82      2.92 o 
  16   1   1        0.01       -1.36      1.54 o 
  17   1   1        6.84        5.61      1.81 o 
  18   1   1      159.49      157.15      6.28 o 
  19   1   1       13.40       15.26      2.51 o 
  20   1   1       61.08       59.18      4.26 o 
  21   1   1       63.54       62.33      4.46 o 
  22   1   1        0.00       -0.88      2.08 o 
  23   1   1        0.04        1.38      2.33 o 
  24   1   1        1.57       -2.42      2.42 o 
  25   1   1        4.57        6.60      2.70 o 
  26   1   1        0.00        3.62      3.40 o 
  27   1   1        0.31       -4.06      4.06 o 
 -27   2   1        5.53        6.20      5.62 o 
 -26   2   1        0.66       -0.88      4.55 o 
 -25   2   1        2.23        2.66      2.73 o 
 -24   2   1        4.46       11.92      3.10 o 
 -23   2   1        0.01       -2.61      2.65 o 
 -22   2   1        9.84        8.57      3.51 o 
 -21   2   1       41.79       54.89      4.88 o 
 -20   2   1      101.76       89.02      5.86 o 
 -19   2   1       16.33       12.95      2.63 o 
 -18   2   1       55.03       52.56      4.30 o 
 -17   2   1       25.34       22.12      2.61 o 
 -16   2   1        6.41        4.98      1.55 o 
 -15   2   1       48.69       51.83      3.13 o 
 -14   2   1      200.46      198.60      5.18 o 
 -13   2   1      147.34      142.71      4.05 o 
 -12   2   1      329.43      343.06      5.93 o 
 -11   2   1      111.60       97.09      3.04 o 
 -10   2   1       41.39       34.29      1.89 o 
  -9   2   1      113.98       99.91      2.94 o 
  -8   2   1      596.44      538.78      6.03 o 
  -7   2   1      997.75      998.45      8.86 o 
  -6   2   1      622.74      648.11      6.82 o 
  -5   2   1     1129.19     1079.75      8.88 o 
  -4   2   1        7.14       11.09      0.96 o 
  -3   2   1      716.76      672.30      5.74 o 
  -2   2   1     5234.17     5235.00     23.33 o 
  -1   2   1     2183.49     2254.90     10.12 o 
   0   2   1      133.10      137.44      3.65 o 
   1   2   1     7939.95     7797.81     59.29 o 
   2   2   1     5038.10     4838.17     20.30 o 
   3   2   1      411.81      379.84      8.66 o 
   4   2   1      234.55      240.07      3.74 o 
   5   2   1      654.51      618.11      8.53 o 
   6   2   1       32.59       39.50      1.94 o 
   7   2   1     2085.75     2260.47     18.75 o 
   8   2   1      807.38      708.69      7.39 o 
   9   2   1      797.65      759.70      7.63 o 
  10   2   1       97.78       92.06      2.86 o 
  11   2   1      140.37      138.26      3.82 o 
  12   2   1       45.34       42.85      2.20 o 
  13   2   1      335.54      338.41      6.09 o 
  14   2   1      415.24      399.20      7.80 o 
  15   2   1      416.66      414.24      8.76 o 
  16   2   1       11.93        7.63      1.75 o 
  17   2   1       32.26       29.91      2.82 o 
  18   2   1        7.64        5.43      2.10 o 
  19   2   1        0.35        2.89      2.13 o 
  20   2   1       22.98       24.72      3.32 o 
  21   2   1       33.02       34.28      3.81 o 
  22   2   1        1.58        0.47      2.38 o 
  23   2   1        2.93        6.03      3.83 o 
  24   2   1        0.31       -1.09      2.66 o 
  25   2   1        2.36        5.17      5.22 o 
  26   2   1        0.57        5.29      4.76 o 
  27   2   1        1.38       27.88      8.16 o 
 -26   3   1        0.06       -8.05     15.98 o 
 -25   3   1        0.03        3.45      3.84 o 
 -24   3   1        6.15        3.52      2.42 o 
 -23   3   1        2.30        7.20      2.45 o 
 -22   3   1        2.60        5.43      2.28 o 
 -21   3   1       41.73       41.64      4.40 o 
 -20   3   1        2.19        0.66      2.31 o 
 -19   3   1       47.86       50.55      4.43 o 
 -18   3   1        1.71       -2.82      2.82 o 
 -17   3   1       23.48       26.68      3.14 o 
 -16   3   1       22.60       18.04      2.47 o 
 -15   3   1      101.67       99.40      4.32 o 
 -14   3   1       25.94       20.88      1.97 o 
 -13   3   1      213.21      214.84      4.85 o 
 -12   3   1      296.96      287.34      5.41 o 
 -11   3   1       32.73       32.59      1.90 o 
 -10   3   1       87.15       82.03      2.85 o 
  -9   3   1      105.05      104.78      3.29 o 
  -8   3   1       77.17       89.95      2.95 o 
  -7   3   1      243.69      232.75      4.21 o 
  -6   3   1     1141.72     1148.24      9.43 o 
  -5   3   1       65.52       48.12      1.99 o 
  -4   3   1      185.40      190.00      3.68 o 
  -3   3   1      306.94      298.63      4.41 o 
  -2   3   1      153.60      150.17      3.08 o 
  -1   3   1     1359.32     1429.62     10.31 o 
   0   3   1        2.21        0.35      0.80 o 
   1   3   1       44.75       36.91      1.82 o 
   2   3   1      252.13      214.90      4.42 o 
   3   3   1       59.73       58.01      2.38 o 
   4   3   1      617.35      654.96      8.66 o 
   5   3   1      221.22      220.27      4.39 o 
   6   3   1     1376.95     1424.64     11.51 o 
   7   3   1      507.25      496.17      6.58 o 
   8   3   1      414.71      418.66      6.01 o 
   9   3   1      133.46      142.15      3.55 o 
  10   3   1      241.76      252.53      4.68 o 
  11   3   1        3.67        1.82      0.90 o 
  12   3   1        0.05       -1.11      1.11 o 
  13   3   1      239.10      236.06      5.97 o 
  14   3   1      109.90      105.16      4.40 o 
  15   3   1      127.51      128.65      5.07 o 
  16   3   1        5.03        2.37      1.69 o 
  17   3   1       93.08       91.20      4.70 o 
  18   3   1        5.10        2.45      2.66 o 
  19   3   1       84.44       91.56      5.31 o 
  20   3   1       60.28       68.82      4.79 o 
  21   3   1        2.33       -2.03      2.37 o 
  22   3   1        5.13        2.89      2.24 o 
  23   3   1        0.36       -3.39      4.98 o 
  24   3   1        7.54       10.43      3.98 o 
  25   3   1        0.69       -0.29      4.65 o 
  26   3   1        5.08       15.81      8.32 o 
 -25   4   1        3.30        8.48     13.04 o 
 -24   4   1        0.45        0.50      4.73 o 
 -23   4   1        1.69       -2.70      3.97 o 
 -22   4   1       10.26        8.07      2.59 o 
 -21   4   1        6.11        7.14      2.56 o 
 -20   4   1        8.52       11.98      2.85 o 
 -19   4   1       27.41       30.25      3.80 o 
 -18   4   1       16.13        9.15      2.60 o 
 -17   4   1        6.37        6.91      2.35 o 
 -16   4   1       37.53       46.48      3.74 o 
 -15   4   1      229.83      244.82      7.71 o 
 -14   4   1      432.45      454.70      8.62 o 
 -13   4   1       90.71       87.05      4.04 o 
 -12   4   1      117.31      124.47      4.28 o 
 -11   4   1        1.56        1.06      1.38 o 
 -10   4   1      231.51      236.36      5.78 o 
  -9   4   1      186.90      185.39      4.50 o 
  -8   4   1      121.83      121.41      3.38 o 
  -7   4   1      723.56      694.24      8.10 o 
  -6   4   1        3.45        2.76      0.94 o 
  -5   4   1       28.67       28.75      1.83 o 
  -4   4   1      491.83      508.27      6.86 o 
  -3   4   1     1483.53     1542.26     13.97 o 
  -2   4   1      290.46      286.16      5.19 o 
  -1   4   1        3.04        1.59      0.95 o 
   0   4   1       39.16       42.63      2.24 o 
   1   4   1        1.40        0.61      0.83 o 
   2   4   1       20.68       12.24      1.18 o 
   3   4   1      639.89      642.93      9.91 o 
   4   4   1       18.86       15.59      1.54 o 
   5   4   1       64.73       65.44      2.77 o 
   6   4   1       42.57       45.53      2.40 o 
   7   4   1       45.14       48.00      2.37 o 
   8   4   1       17.40       19.08      1.63 o 
   9   4   1      348.04      353.49      6.53 o 
  10   4   1       38.45       34.09      2.27 o 
  11   4   1        0.73        1.41      1.05 o 
  12   4   1        0.57        1.92      1.17 o 
  13   4   1        1.21        3.38      1.34 o 
  14   4   1       10.79        7.69      1.64 o 
  15   4   1       67.23       74.79      4.13 o 
  16   4   1       10.30       13.06      2.14 o 
  17   4   1        2.19        2.62      1.81 o 
  18   4   1        2.22        0.41      2.04 o 
  19   4   1        0.36        3.47      2.14 o 
  20   4   1       13.13       15.48      2.65 o 
  21   4   1       10.40       12.61      2.63 o 
  22   4   1        0.38        1.69      2.57 o 
  23   4   1        7.97       -3.95      8.68 o 
  24   4   1        0.15       -1.50      4.30 o 
  25   4   1        0.01       -7.98      7.98 o 
 -23   5   1        0.01        0.25      4.85 o 
 -22   5   1        0.87       -0.26      7.39 o 
 -21   5   1        0.22        1.01      2.50 o 
 -20   5   1        0.01       -0.11      2.32 o 
 -19   5   1        0.27       -3.15      3.15 o 
 -18   5   1        6.39        6.17      2.82 o 
 -17   5   1       22.42       24.99      3.23 o 
 -16   5   1       11.08       15.42      2.62 o 
 -15   5   1        3.84        4.93      2.42 o 
 -14   5   1       15.37       13.61      2.61 o 
 -13   5   1        5.12        6.46      2.33 o 
 -12   5   1       19.94       19.40      2.32 o 
 -11   5   1        6.05        6.98      1.72 o 
 -10   5   1       98.86       98.82      4.51 o 
  -9   5   1       52.05       39.61      2.74 o 
  -8   5   1      228.27      251.05      6.20 o 
  -7   5   1        0.10        0.43      1.27 o 
  -6   5   1       18.04       18.16      1.83 o 
  -5   5   1       95.20       82.04      3.25 o 
  -4   5   1      137.55      145.68      3.93 o 
  -3   5   1        2.28        1.08      1.02 o 
  -2   5   1       64.18       67.60      2.79 o 
  -1   5   1        8.30        9.13      1.37 o 
   0   5   1        0.17        1.96      1.10 o 
   1   5   1       57.24       45.10      2.34 o 
   2   5   1      171.01      159.90      4.21 o 
   3   5   1       12.52        9.43      1.37 o 
   4   5   1        4.00        3.47      1.07 o 
   5   5   1      345.19      338.80      7.29 o 
   6   5   1        7.14        5.03      1.73 o 
   7   5   1       82.45       84.07      4.10 o 
   8   5   1      238.82      237.54      7.64 o 
   9   5   1       31.20       30.76      2.95 o 
  10   5   1      178.22      184.72      6.34 o 
  11   5   1       18.19       20.00      2.40 o 
  12   5   1       10.01        8.89      1.81 o 
  13   5   1       51.90       54.27      3.51 o 
  14   5   1        7.37       10.81      2.30 o 
  15   5   1        0.95       -1.74      1.85 o 
  16   5   1        2.72        5.61      2.15 o 
  17   5   1       15.97       12.73      2.52 o 
  18   5   1        5.98        3.34      2.55 o 
  19   5   1        0.01        4.03      2.63 o 
  20   5   1        0.74        4.41      4.45 o 
  21   5   1        0.71        6.40      3.84 o 
  22   5   1        1.85        5.84      3.99 o 
  23   5   1        2.05        4.06     12.76 o 
 -20   6   1        0.06       -9.76      9.76 o 
 -19   6   1        1.45       -2.77      2.89 o 
 -18   6   1        1.64        1.12      3.43 o 
 -17   6   1       15.10       19.37      3.45 o 
 -16   6   1        5.97        8.34      2.66 o 
 -15   6   1       34.67       28.46      4.10 o 
 -14   6   1       17.60       18.43      3.45 o 
 -13   6   1        0.11       -0.52      2.19 o 
 -12   6   1       49.42       42.57      4.37 o 
 -11   6   1       20.42       23.52      3.26 o 
 -10   6   1        2.85        1.97      1.78 o 
  -9   6   1        0.47        0.47      1.62 o 
  -8   6   1       20.58       20.41      2.55 o 
  -7   6   1       84.81       86.62      4.60 o 
  -6   6   1        9.39       11.25      1.83 o 
  -5   6   1      129.33      125.43      4.75 o 
  -4   6   1       25.71       26.82      2.54 o 
  -3   6   1        1.05       -0.32      1.41 o 
  -2   6   1       11.99       11.50      1.91 o 
  -1   6   1        0.01        1.83      1.83 o 
   0   6   1       12.42       11.55      1.92 o 
   1   6   1        0.03       -0.17      1.34 o 
   2   6   1        2.65        5.17      1.41 o 
   3   6   1       24.09       21.10      2.28 o 
   4   6   1      254.59      234.63      6.78 o 
   5   6   1       46.87       52.19      3.12 o 
   6   6   1       38.21       38.02      2.72 o 
   7   6   1        9.98       10.97      1.96 o 
   8   6   1        3.40        4.71      1.73 o 
   9   6   1       18.96       14.69      2.21 o 
  10   6   1       33.37       31.45      4.19 o 
  11   6   1        1.94        2.46      2.67 o 
  12   6   1       17.45       18.86      3.63 o 
  13   6   1        0.11       -1.33      3.28 o 
  14   6   1       10.15        9.84      3.43 o 
  15   6   1        0.27        0.04      3.62 o 
  16   6   1        1.46       -2.56      2.94 o 
  17   6   1        0.29       -2.47      2.59 o 
  18   6   1        5.16        4.30      2.82 o 
  19   6   1        0.99        7.07      5.33 o 
  20   6   1        2.19        8.47      4.47 o 
  21   6   1        1.81       -6.18      6.18 o 
 -17   7   1        0.03       -1.77      4.38 o 
 -16   7   1        0.63       -3.73      3.73 o 
 -15   7   1        0.26       -0.19      2.70 o 
 -14   7   1        0.58       -2.66      2.66 o 
 -13   7   1        0.15        0.09      2.76 o 
 -12   7   1        0.67       -1.08      3.00 o 
 -11   7   1        1.31        0.91      3.16 o 
 -10   7   1        1.45        1.64      2.31 o 
  -9   7   1        2.42        1.28      2.23 o 
  -8   7   1        2.22        5.05      2.15 o 
  -7   7   1        0.25       -1.59      1.80 o 
  -6   7   1        2.11        1.78      1.55 o 
  -5   7   1        3.65        4.96      1.74 o 
  -4   7   1        3.17        2.15      1.67 o 
  -3   7   1       25.93       29.23      3.00 o 
  -2   7   1        0.40        0.95      3.17 o 
  -1   7   1        8.63        5.01      1.68 o 
   0   7   1        1.17        2.76      1.52 o 
   1   7   1        5.89        8.98      2.16 o 
   2   7   1       50.93       43.78      3.26 o 
   3   7   1        1.09       -0.59      1.71 o 
   4   7   1       35.88       28.10      3.14 o 
   5   7   1        0.80       -0.65      1.76 o 
   6   7   1        5.82        6.93      2.17 o 
   7   7   1       21.51       25.66      3.05 o 
   8   7   1        0.36        0.54      2.01 o 
   9   7   1       23.77       21.26      3.80 o 
  10   7   1        3.51        2.04      3.44 o 
  11   7   1        9.27        4.68      2.43 o 
  12   7   1        5.35        2.60      2.81 o 
  13   7   1        1.55        3.29      3.02 o 
  14   7   1        7.02        8.98      3.72 o 
  15   7   1        0.04        0.15      3.86 o 
  16   7   1        0.71       -0.40      4.17 o 
  17   7   1        0.14       -2.79     11.16 o 
  18   7   1        0.46      -10.33     13.38 o 
  19   7   1        0.40       -5.11      5.79 o 
 -14   8   1        0.84        2.64      7.03 o 
 -13   8   1        0.04       -3.95      3.95 o 
 -12   8   1        0.01       -4.27      4.27 o 
 -11   8   1        0.93        5.59      2.85 o 
 -10   8   1        0.67        0.50      2.74 o 
  -9   8   1        4.47        2.16      2.24 o 
  -8   8   1        3.54        5.06      2.56 o 
  -7   8   1        0.00        6.33      2.12 o 
  -6   8   1        4.95        5.39      2.43 o 
  -5   8   1        3.21        8.27      2.74 o 
  -4   8   1        1.21        3.30      2.36 o 
  -3   8   1        0.04        1.77      2.20 o 
  -2   8   1        1.59        4.33      4.13 o 
  -1   8   1        7.96        6.33      2.68 o 
   0   8   1        7.41        7.81      2.98 o 
   1   8   1        6.67        6.66      2.95 o 
   2   8   1       54.97       65.87      6.29 o 
   3   8   1        7.66       15.34      4.12 o 
   4   8   1        1.64        2.14      3.05 o 
   5   8   1        0.09       -1.85      3.16 o 
   6   8   1        1.12        4.16      2.43 o 
   7   8   1        1.73        6.88      3.10 o 
   8   8   1        1.88        0.83      2.48 o 
   9   8   1        8.23        5.55      2.81 o 
  10   8   1        1.63        3.32      3.24 o 
  11   8   1        0.00        0.45      3.19 o 
  12   8   1        1.07       -3.34      5.59 o 
  13   8   1        7.55       17.44     10.60 o 
  14   8   1        9.91       23.16      6.89 o 
  15   8   1        0.02       -7.98      7.98 o 
 -11   9   1        0.15        4.37      4.66 o 
 -10   9   1        3.05       -4.62      4.62 o 
  -9   9   1        0.80       -0.87      4.01 o 
  -8   9   1        0.10        3.40      3.58 o 
  -7   9   1        0.18        9.15      4.94 o 
  -6   9   1        0.86       -0.79      5.95 o 
  -5   9   1        3.04       10.91      6.51 o 
  -4   9   1        0.71       -3.24      5.70 o 
  -3   9   1        0.06       -0.58     11.04 o 
  -2   9   1        7.66       15.02      7.44 o 
  -1   9   1       11.48        7.21      5.12 o 
   0   9   1        0.38        3.58     10.06 o 
   1   9   1       24.27       19.59      7.63 o 
   2   9   1        6.88       17.39      5.75 o 
   3   9   1        0.08        3.29      6.88 o 
   4   9   1        0.09        6.36      6.17 o 
   5   9   1        3.31       -9.05      9.05 o 
   6   9   1        0.07        1.03      3.49 o 
   7   9   1        1.00       12.99      7.05 o 
   8   9   1        0.80        1.36      5.72 o 
 -25   0   2       80.51       87.60      8.15 o 
 -24   0   2        5.00        6.69      3.40 o 
 -23   0   2       10.58        6.54      4.79 o 
 -22   0   2      166.50      153.30      9.80 o 
 -21   0   2       17.78       10.74      3.34 o 
 -20   0   2        3.05        0.56      2.34 o 
 -19   0   2      258.84      241.72      9.15 o 
 -18   0   2       65.48       54.51      4.47 o 
 -17   0   2      182.70      176.71      7.36 o 
 -16   0   2      103.01      103.53      5.42 o 
 -15   0   2        1.99        3.34      1.41 o 
 -14   0   2        8.99        8.16      1.48 o 
 -13   0   2      695.29      644.01     10.45 o 
 -12   0   2      335.49      309.36      7.53 o 
 -11   0   2        0.97       10.80      1.58 o 
 -10   0   2       10.38        9.51      1.38 o 
  -9   0   2      347.62      365.63      6.76 o 
  -8   0   2      661.95      815.07      9.23 o 
  -7   0   2     1757.32     1641.14     11.77 o 
  -6   0   2      491.62      477.33      6.10 o 
  -5   0   2       31.83       39.70      2.13 o 
  -4   0   2    15727.22    15188.95     35.68 o 
  -3   0   2     9729.87     9263.40     95.82 o 
  -2   0   2      120.92       97.22      3.26 o 
  -1   0   2     2599.09     2731.32     12.22 o 
   0   0   2     7799.12     7371.28     89.34 o 
   1   0   2       46.14       27.49      2.27 o 
   2   0   2       16.26       12.30      2.10 o 
   3   0   2      800.67      685.17      6.01 o 
   4   0   2      744.54      811.25      7.59 o 
   5   0   2      840.80      850.89     13.84 o 
   6   0   2     3499.58     3447.25     19.25 o 
   7   0   2     1114.72     1087.89     17.37 o 
   8   0   2      103.09      116.37      3.92 o 
   9   0   2      189.83      176.77      5.10 o 
  10   0   2       47.21       42.74      2.78 o 
  11   0   2       13.99       11.62      1.72 o 
  12   0   2      879.94      850.00     12.05 o 
  13   0   2      689.80      723.49     19.94 o 
  14   0   2      201.60      213.85      7.59 o 
  15   0   2      560.31      565.66     12.69 o 
  16   0   2      702.48      742.53     15.01 o 
  17   0   2       68.74       74.84      6.19 o 
  18   0   2      352.11      369.11     13.24 o 
  19   0   2        0.25       -2.92      3.08 o 
  20   0   2       85.83       74.86      6.67 o 
  21   0   2       42.82       41.03      5.26 o 
  22   0   2       14.35       11.55      3.91 o 
  23   0   2       25.63       33.79      6.45 o 
  24   0   2       18.36       23.34      4.75 o 
  25   0   2        1.42        0.78      3.04 o 
  26   0   2        2.08       10.40      8.31 o 
 -25   1   2        1.24        1.41      2.70 o 
 -24   1   2        0.79        1.00      3.61 o 
 -23   1   2        0.13       -4.02      4.02 o 
 -22   1   2        0.01        0.75      2.52 o 
 -21   1   2       42.18       42.11      4.34 o 
 -20   1   2       56.68       58.25      4.84 o 
 -19   1   2       11.89       13.24      2.06 o 
 -18   1   2        0.00        0.46      1.42 o 
 -17   1   2        0.88        6.30      1.49 o 
 -16   1   2        0.88        2.04      1.29 o 
 -15   1   2      332.34      310.84      7.69 o 
 -14   1   2      137.88      144.77      4.74 o 
 -13   1   2      194.77      200.85      4.70 o 
 -12   1   2       44.19       47.77      2.98 o 
 -11   1   2        0.43       -0.15      1.02 o 
 -10   1   2       31.78       27.18      1.97 o 
  -9   1   2      734.30      676.67      7.84 o 
  -8   1   2     3211.86     3304.35     15.16 o 
  -7   1   2        6.28        9.49      1.05 o 
  -6   1   2      547.30      554.25      5.86 o 
  -5   1   2        1.71        0.31      0.46 o 
  -4   1   2     4468.86     4226.65     32.05 o 
  -3   1   2      713.19      744.61      5.42 o 
  -2   1   2     1341.41     1307.31      7.06 o 
  -1   1   2     3121.91     3264.42      9.84 o 
   0   1   2     5970.88     5944.45     34.54 o 
   1   1   2        0.59        0.84      0.47 o 
   2   1   2     1209.54     1130.17      7.24 o 
   3   1   2     4117.48     4136.14     20.36 o 
   4   1   2      698.40      663.90      5.02 o 
   5   1   2     1917.65     2064.16      9.75 o 
   6   1   2     1811.65     1763.64      9.81 o 
   7   1   2      451.05      433.49      5.26 o 
   8   1   2     1217.20     1218.03      9.36 o 
   9   1   2      380.08      340.17      5.27 o 
  10   1   2       77.21       88.24      2.70 o 
  11   1   2      268.51      267.88      4.88 o 
  12   1   2      156.77      161.34      3.71 o 
  13   1   2       58.28       62.46      2.50 o 
  14   1   2      526.23      536.17      8.37 o 
  15   1   2       56.59       59.94      4.05 o 
  16   1   2       34.06       30.63      2.78 o 
  17   1   2      181.99      200.98      6.81 o 
  18   1   2        2.25        2.93      1.96 o 
  19   1   2       17.86       19.45      2.77 o 
  20   1   2       21.63       24.93      2.95 o 
  21   1   2        4.68        6.49      2.27 o 
  22   1   2       15.34       17.28      2.53 o 
  23   1   2        1.78        3.38      2.29 o 
  24   1   2        0.21       -1.82      2.48 o 
  25   1   2        0.57        5.32      2.80 o 
  26   1   2        0.80       -3.81      3.81 o 
  27   1   2        0.13        7.64      5.24 o 
 -25   2   2        0.08       -0.22      3.63 o 
 -24   2   2        0.01        2.96      2.64 o 
 -23   2   2        0.24       -3.05      3.05 o 
 -22   2   2        7.42        8.65      2.70 o 
 -21   2   2        1.09       -0.88      2.33 o 
 -20   2   2        1.02       -1.45      2.43 o 
 -19   2   2        0.19        1.49      2.22 o 
 -18   2   2        3.77        4.50      1.96 o 
 -17   2   2        6.60        2.61      1.54 o 
 -16   2   2       73.94       73.03      4.47 o 
 -15   2   2       96.78       92.64      4.39 o 
 -14   2   2      195.11      214.30      4.71 o 
 -13   2   2        2.65        1.62      1.03 o 
 -12   2   2        8.10       11.39      1.13 o 
 -11   2   2      826.84      812.63      8.45 o 
 -10   2   2      184.70      219.15      4.25 o 
  -9   2   2        8.39       11.90      1.11 o 
  -8   2   2      658.28      641.30      6.86 o 
  -7   2   2        2.15        2.26      0.88 o 
  -6   2   2      670.25      629.52      6.70 o 
  -5   2   2      877.15      917.26      6.95 o 
  -4   2   2     1418.80     1454.46      8.39 o 
  -3   2   2      231.13      233.36      3.28 o 
  -2   2   2     1059.36     1029.28      5.63 o 
  -1   2   2      478.13      507.65      5.11 o 
   0   2   2     3297.77     3309.98     28.38 o 
   1   2   2     1820.25     1912.63     13.27 o 
   2   2   2        7.03        4.16      1.14 o 
   3   2   2      643.01      614.45      6.89 o 
   4   2   2     1176.07     1196.07     13.20 o 
   5   2   2      155.95      184.28      3.25 o 
   6   2   2      994.96     1104.47      9.28 o 
   7   2   2     3415.01     3849.41     21.06 o 
   8   2   2      170.44      162.57      3.62 o 
   9   2   2       13.77       11.49      1.23 o 
  10   2   2        0.04        0.36      0.82 o 
  11   2   2       79.74       88.08      2.86 o 
  12   2   2       19.55       25.40      1.76 o 
  13   2   2        2.71        4.20      1.24 o 
  14   2   2        4.76        2.13      1.28 o 
  15   2   2       34.16       33.02      3.11 o 
  16   2   2       36.40       30.45      3.11 o 
  17   2   2       22.54       18.06      2.60 o 
  18   2   2        9.23       12.26      2.47 o 
  19   2   2       29.84       37.68      3.80 o 
  20   2   2        7.54        7.67      2.13 o 
  21   2   2        0.00        2.59      2.21 o 
  22   2   2        1.24       -0.39      2.23 o 
  23   2   2        0.28       -3.20      5.80 o 
  24   2   2        0.82       -3.18      3.18 o 
  25   2   2        1.31       -0.60      2.85 o 
  26   2   2        0.35       -2.49     12.63 o 
 -25   3   2        2.30       -0.19      4.00 o 
 -24   3   2        6.26       11.47      4.03 o 
 -23   3   2        0.76       -0.15      2.91 o 
 -22   3   2        1.88        1.44      2.71 o 
 -21   3   2        3.86        4.90      2.10 o 
 -20   3   2        0.68        4.43      2.31 o 
 -19   3   2        0.45       -1.32      2.07 o 
 -18   3   2        3.41        3.64      1.73 o 
 -17   3   2       93.15       89.64      4.74 o 
 -16   3   2       21.28       22.61      2.54 o 
 -15   3   2       34.83       27.74      2.47 o 
 -14   3   2       28.87       28.24      2.46 o 
 -13   3   2       87.13       90.43      3.34 o 
 -12   3   2      190.06      182.77      4.30 o 
 -11   3   2       66.42       62.21      2.49 o 
 -10   3   2       91.13       89.77      2.85 o 
  -9   3   2      105.48       96.56      3.01 o 
  -8   3   2      188.44      194.00      4.04 o 
  -7   3   2      146.97      158.00      3.30 o 
  -6   3   2      855.42      888.55      7.40 o 
  -5   3   2      986.79      997.30      7.92 o 
  -4   3   2      103.92       84.50      2.39 o 
  -3   3   2      881.01      976.83      7.49 o 
  -2   3   2       68.92       78.52      2.30 o 
  -1   3   2     1740.10     1816.03     11.72 o 
   0   3   2        3.60        9.18      1.07 o 
   1   3   2      145.20      137.77      3.20 o 
   2   3   2        7.93       10.38      1.03 o 
   3   3   2      133.20      158.49      4.45 o 
   4   3   2      812.51      898.53     11.52 o 
   5   3   2      166.32      154.72      5.08 o 
   6   3   2       17.68       16.37      1.35 o 
   7   3   2       26.58       26.88      1.43 o 
   8   3   2        0.01       -0.61      0.90 o 
   9   3   2        0.06        1.99      0.92 o 
  10   3   2       43.02       45.86      2.03 o 
  11   3   2       21.19       20.07      1.61 o 
  12   3   2       18.97       15.07      1.60 o 
  13   3   2        1.89        2.88      1.14 o 
  14   3   2       19.32       22.62      2.49 o 
  15   3   2       12.09        6.61      2.26 o 
  16   3   2        0.79        2.63      1.77 o 
  17   3   2        0.00        1.59      1.60 o 
  18   3   2        1.19        0.32      2.01 o 
  19   3   2        0.18       -0.43      2.18 o 
  20   3   2        6.89        9.35      2.32 o 
  21   3   2        0.90        3.99      2.18 o 
  22   3   2        0.41        2.87      2.86 o 
  23   3   2        1.01        2.64      2.82 o 
  24   3   2        0.08        1.91      2.74 o 
  25   3   2        4.78       15.85      8.36 o 
 -25   4   2        3.18       -5.08      5.08 o 
 -24   4   2        0.76        0.22      5.05 o 
 -23   4   2        0.60        0.21      3.55 o 
 -22   4   2        2.18        1.91      3.16 o 
 -21   4   2        0.22        2.92      2.21 o 
 -20   4   2        3.22        2.68      2.83 o 
 -19   4   2        2.45        4.43      2.08 o 
 -18   4   2       16.31       18.07      2.80 o 
 -17   4   2        0.43       -0.35      1.76 o 
 -16   4   2        3.69        0.20      1.51 o 
 -15   4   2        4.66        7.16      1.83 o 
 -14   4   2       18.98       23.81      2.39 o 
 -13   4   2       88.51      101.62      4.21 o 
 -12   4   2      292.48      293.12      6.35 o 
 -11   4   2       74.28       64.78      3.23 o 
 -10   4   2       49.21       51.29      2.82 o 
  -9   4   2       23.32       26.43      2.02 o 
  -8   4   2        7.71        5.95      1.02 o 
  -7   4   2      407.43      425.72      6.23 o 
  -6   4   2      153.55      155.06      3.69 o 
  -5   4   2       10.26       11.56      1.25 o 
  -4   4   2        0.51        0.18      0.81 o 
  -3   4   2       24.87       36.13      1.79 o 
  -2   4   2       19.51       24.74      1.75 o 
  -1   4   2      214.61      202.38      3.53 o 
   0   4   2     1085.38     1128.87      9.44 o 
   1   4   2        1.97        2.42      0.76 o 
   2   4   2      488.53      507.73      6.32 o 
   3   4   2       90.01       84.41      3.00 o 
   4   4   2        0.85        2.18      0.73 o 
   5   4   2        0.02        0.29      0.69 o 
   6   4   2      103.00       88.26      2.88 o 
   7   4   2       24.03       30.91      1.81 o 
   8   4   2        7.10        6.52      1.12 o 
   9   4   2       11.24       12.84      1.49 o 
  10   4   2       49.71       49.13      2.59 o 
  11   4   2       69.08       69.25      3.20 o 
  12   4   2       14.76       18.33      1.85 o 
  13   4   2        0.39        0.58      1.06 o 
  14   4   2       17.92       11.67      1.70 o 
  15   4   2       35.15       31.10      2.66 o 
  16   4   2        1.81        0.07      1.99 o 
  17   4   2        2.98        0.64      1.96 o 
  18   4   2        0.07        0.01      2.03 o 
  19   4   2        0.15        0.94      1.93 o 
  20   4   2        0.02       -3.52      3.52 o 
  21   4   2        4.27        3.09      2.51 o 
  22   4   2        6.84       12.75      3.10 o 
  23   4   2        1.32        2.87      3.96 o 
  24   4   2        1.40       18.86      7.91 o 
 -24   5   2        0.80        6.32      9.09 o 
 -23   5   2        0.53       33.19     10.18 o 
 -22   5   2        0.21        3.00      7.81 o 
 -21   5   2        9.39       24.62      6.54 o 
 -20   5   2        2.70        4.80      3.64 o 
 -19   5   2        1.90        2.10      2.20 o 
 -18   5   2        0.01       -2.24      2.24 o 
 -17   5   2        2.49        2.57      2.20 o 
 -16   5   2       44.31       40.15      3.67 o 
 -15   5   2        0.20       -1.56      2.24 o 
 -14   5   2       64.67       68.20      4.73 o 
 -13   5   2      189.55      187.48      7.35 o 
 -12   5   2      174.14      171.65      6.17 o 
 -11   5   2      187.55      180.49      6.53 o 
 -10   5   2       17.43       22.50      2.51 o 
  -9   5   2        0.02       -0.47      1.21 o 
  -8   5   2      122.14      126.83      4.35 o 
  -7   5   2        5.08        4.53      1.16 o 
  -6   5   2       54.57       50.10      2.70 o 
  -5   5   2        6.02        5.12      1.17 o 
  -4   5   2       17.65       21.91      1.72 o 
  -3   5   2       69.00       78.61      3.36 o 
  -2   5   2       86.07       84.16      3.93 o 
  -1   5   2       15.94       16.12      1.26 o 
   0   5   2        2.41        2.31      1.18 o 
   1   5   2       71.70       70.49      2.82 o 
   2   5   2       28.23       29.84      1.81 o 
   3   5   2       13.09       10.31      1.38 o 
   4   5   2       97.08       90.35      3.21 o 
   5   5   2        6.61        6.30      1.46 o 
   6   5   2        0.80        0.72      1.01 o 
   7   5   2        4.47        3.94      1.21 o 
   8   5   2       72.00       78.56      3.97 o 
   9   5   2        3.11        3.32      1.34 o 
  10   5   2       18.60       18.09      2.21 o 
  11   5   2       81.59       81.33      4.43 o 
  12   5   2        0.96        0.53      1.75 o 
  13   5   2       61.88       59.37      5.07 o 
  14   5   2        4.14       -1.55      3.60 o 
  15   5   2       16.83       19.38      2.78 o 
  16   5   2        1.79        3.17      2.00 o 
  17   5   2        2.87       -0.34      2.96 o 
  18   5   2        0.39        3.85      3.42 o 
  19   5   2        7.03       10.15      3.02 o 
  20   5   2        3.01        3.71      3.11 o 
  21   5   2       14.75       14.30      4.06 o 
  22   5   2       13.73       11.48      8.53 o 
  23   5   2        0.00        2.88      3.94 o 
 -21   6   2        0.18       -9.35      9.35 o 
 -20   6   2        1.35        7.31      7.39 o 
 -19   6   2        4.72        3.86      3.37 o 
 -18   6   2       15.95       12.14      3.11 o 
 -17   6   2        3.07        2.21      2.58 o 
 -16   6   2        3.68        4.62      2.67 o 
 -15   6   2        0.12       -2.45      2.45 o 
 -14   6   2       16.12       24.68      3.71 o 
 -13   6   2       12.31       24.18      3.62 o 
 -12   6   2        7.53        8.50      2.69 o 
 -11   6   2       37.23       44.60      4.47 o 
 -10   6   2        3.45        3.09      2.27 o 
  -9   6   2       21.75       26.51      3.06 o 
  -8   6   2        5.83        1.23      1.77 o 
  -7   6   2       12.34       15.63      2.50 o 
  -6   6   2      115.14      128.00      4.56 o 
  -5   6   2       64.77       68.14      4.12 o 
  -4   6   2        4.26        6.43      1.95 o 
  -3   6   2        7.02        9.02      1.89 o 
  -2   6   2        7.14        9.55      1.55 o 
  -1   6   2       61.18       67.93      3.44 o 
   0   6   2      124.94      133.58      4.70 o 
   1   6   2        0.17       -0.37      1.48 o 
   2   6   2       26.41       22.86      1.97 o 
   3   6   2        0.73        1.43      1.11 o 
   4   6   2      200.79      212.93      5.87 o 
   5   6   2       12.59       10.32      1.66 o 
   6   6   2       12.41       12.58      1.83 o 
   7   6   2       82.97       84.08      4.56 o 
   8   6   2       41.63       45.36      4.99 o 
   9   6   2        2.98        2.29      2.25 o 
  10   6   2        8.29       10.68      3.06 o 
  11   6   2       33.86       33.79      4.77 o 
  12   6   2        2.69        1.35      2.31 o 
  13   6   2        2.64       -1.34      2.91 o 
  14   6   2        6.10        0.34      3.55 o 
  15   6   2        2.53       -0.78      3.07 o 
  16   6   2        8.44        8.08      3.33 o 
  17   6   2        2.49        3.48      3.16 o 
  18   6   2        1.15       -2.57      3.17 o 
  19   6   2        0.23        2.55      8.86 o 
  20   6   2        1.75       -1.59      3.76 o 
  21   6   2        4.66        4.38      5.35 o 
 -17   7   2        1.18       -5.65      5.93 o 
 -16   7   2        8.19       11.87      3.95 o 
 -15   7   2        4.67        3.91      4.20 o 
 -14   7   2        6.36       -0.72      3.02 o 
 -13   7   2        4.26        6.60      2.70 o 
 -12   7   2        1.83        0.76      2.44 o 
 -11   7   2        0.06        2.40      2.61 o 
 -10   7   2        0.48       -0.97      2.59 o 
  -9   7   2        1.45       -0.76      2.02 o 
  -8   7   2        8.89        8.88      2.44 o 
  -7   7   2        5.35        3.15      1.79 o 
  -6   7   2        0.08       -4.03      5.61 o 
  -5   7   2        5.99        7.23      2.00 o 
  -4   7   2        8.29       11.90      2.46 o 
  -3   7   2        3.04        0.57      1.76 o 
  -2   7   2        0.16        0.52      1.73 o 
  -1   7   2       27.27       21.68      3.72 o 
   0   7   2       16.01       17.96      3.75 o 
   1   7   2       63.96       56.05      5.62 o 
   2   7   2        3.15        2.87      3.15 o 
   3   7   2      139.37      140.63      8.62 o 
   4   7   2       40.35       37.81      4.75 o 
   5   7   2        5.75        6.04      3.12 o 
   6   7   2        2.38        0.41      2.95 o 
   7   7   2        0.00        0.35      2.93 o 
   8   7   2        1.17        2.18      3.05 o 
   9   7   2        8.48        4.59      2.41 o 
  10   7   2       16.05       19.35      3.71 o 
  11   7   2       18.39       19.19      3.96 o 
  12   7   2        0.80        0.89      2.90 o 
  13   7   2        0.00       -2.99      2.99 o 
  14   7   2        0.05        1.42      3.17 o 
  15   7   2       25.29       32.07      5.72 o 
  16   7   2        5.03        4.49      5.49 o 
  17   7   2        0.07       -4.31      4.31 o 
  18   7   2        2.16        4.38      7.64 o 
 -15   8   2        0.05       -5.73      5.73 o 
 -14   8   2        0.04       -3.76      5.26 o 
 -13   8   2        1.04       13.48      3.78 o 
 -12   8   2        0.22        7.32      4.83 o 
 -11   8   2        3.50        1.10      2.26 o 
 -10   8   2        0.01        0.56      2.50 o 
  -9   8   2        0.09        1.55      2.34 o 
  -8   8   2        4.45        5.16      2.67 o 
  -7   8   2        0.01        1.41      2.38 o 
  -6   8   2        0.27        2.18      2.14 o 
  -5   8   2        0.05       -1.93      1.93 o 
  -4   8   2        4.18        4.69      1.91 o 
  -3   8   2        0.70        1.16      1.86 o 
  -2   8   2        0.66       -1.84      1.98 o 
  -1   8   2        2.46        0.31      2.81 o 
   0   8   2        7.42       14.10      3.65 o 
   1   8   2        3.29        4.93      3.23 o 
   2   8   2        4.21        0.08      2.74 o 
   3   8   2       31.14       30.01      4.60 o 
   4   8   2        0.75       -3.09      3.09 o 
   5   8   2        8.17       12.03      3.31 o 
   6   8   2        2.53        4.48      2.76 o 
   7   8   2        0.03       -2.48      2.48 o 
   8   8   2        4.91       -0.46      3.15 o 
   9   8   2        0.04        0.59      3.07 o 
  10   8   2        5.22        3.34      3.37 o 
  11   8   2        0.90        7.82     10.06 o 
  12   8   2        0.13        1.16      3.21 o 
  13   8   2        0.26       -3.95      3.95 o 
  -7   9   2        0.50       -5.79      5.79 o 
  -6   9   2        0.54       -3.47      3.47 o 
  -5   9   2        0.52        1.80      5.74 o 
  -4   9   2        0.26        6.33      3.98 o 
  -3   9   2        0.84       -0.97      5.00 o 
  -2   9   2        9.92        3.44      4.94 o 
  -1   9   2        0.26       -3.02      5.47 o 
   0   9   2       12.02       10.14      5.92 o 
   1   9   2        3.25       -0.16      4.96 o 
   2   9   2        0.11       13.67      7.90 o 
 -25   1   3        0.10       -8.93      8.93 o 
 -24   1   3        8.93       13.92      3.42 o 
 -23   1   3        0.36        4.28      2.43 o 
 -22   1   3        0.62        4.04      2.79 o 
 -21   1   3       13.45       12.13      2.77 o 
 -20   1   3       15.13       16.01      3.06 o 
 -19   1   3        0.02       -1.77      2.41 o 
 -18   1   3      128.33      123.75      4.77 o 
 -17   1   3        2.60        1.41      1.09 o 
 -16   1   3        5.75        7.07      1.42 o 
 -15   1   3       97.56       96.17      3.76 o 
 -14   1   3       82.11       75.09      2.98 o 
 -13   1   3      121.00      124.77      3.33 o 
 -12   1   3      129.02      137.51      3.66 o 
 -11   1   3        2.77        1.32      0.83 o 
 -10   1   3       24.07       15.46      1.23 o 
  -9   1   3        0.30        0.18      0.91 o 
  -8   1   3      509.84      505.79      6.62 o 
  -7   1   3       75.76       82.19      2.04 o 
  -6   1   3      903.41      911.83      8.07 o 
  -5   1   3      105.68       93.98      2.65 o 
  -4   1   3     2400.15     2442.04     12.58 o 
  -3   1   3      381.98      372.74      4.75 o 
  -2   1   3      110.06      109.83      2.23 o 
  -1   1   3      677.09      669.20      4.92 o 
   0   1   3      888.75      860.40      6.09 o 
   1   1   3        0.04        8.00      0.89 o 
   2   1   3      349.41      368.91      4.26 o 
   3   1   3     1063.51     1142.72      8.66 o 
   4   1   3       22.47       27.85      1.21 o 
   5   1   3      472.65      452.99      4.90 o 
   6   1   3      370.50      376.17      4.82 o 
   7   1   3     2065.54     2187.40     11.93 o 
   8   1   3        7.24        6.92      0.92 o 
   9   1   3       33.54       43.28      1.99 o 
  10   1   3       18.24       13.77      1.31 o 
  11   1   3        0.05       -0.78      0.78 o 
  12   1   3       66.14       58.42      2.34 o 
  13   1   3      427.53      422.30      7.17 o 
  14   1   3        0.03       -0.82      1.38 o 
  15   1   3      281.99      278.32      6.82 o 
  16   1   3       12.48       12.17      2.17 o 
  17   1   3      478.34      457.28     10.20 o 
  18   1   3       34.16       32.76      3.17 o 
  19   1   3       18.46       21.87      2.74 o 
  20   1   3        3.64        5.00      2.83 o 
  21   1   3        3.43        3.29      2.04 o 
  22   1   3        1.34        5.40      1.88 o 
  23   1   3        2.98       -0.12      2.64 o 
  24   1   3        0.17       -1.86      3.93 o 
  25   1   3        9.01        6.09      4.38 o 
  26   1   3        2.10       17.53      7.29 o 
 -25   2   3        9.30        9.63      8.34 o 
 -24   2   3        0.06        3.25      3.53 o 
 -23   2   3        2.20        2.00      4.04 o 
 -22   2   3        5.24        6.31      2.09 o 
 -21   2   3       18.02       28.03      3.31 o 
 -20   2   3       59.61       64.85      4.47 o 
 -19   2   3       46.04       45.59      3.74 o 
 -18   2   3        5.65        3.42      1.71 o 
 -17   2   3        5.02        4.62      1.96 o 
 -16   2   3       68.67       69.60      3.95 o 
 -15   2   3      109.79      115.80      4.90 o 
 -14   2   3      321.15      321.72      7.66 o 
 -13   2   3       77.65       86.97      3.23 o 
 -12   2   3      167.03      173.93      3.76 o 
 -11   2   3       33.92       26.48      1.48 o 
 -10   2   3      124.17      117.42      2.89 o 
  -9   2   3        0.25       -0.04      0.63 o 
  -8   2   3       23.38       23.40      1.30 o 
  -7   2   3     2711.51     2867.09     13.34 o 
  -6   2   3       20.18       22.51      1.28 o 
  -5   2   3     1381.01     1461.30      8.21 o 
  -4   2   3      105.65      110.29      2.29 o 
  -3   2   3      663.03      643.40      5.42 o 
  -2   2   3      325.27      300.47      3.69 o 
  -1   2   3        5.50        5.87      0.57 o 
   0   2   3        3.45        6.64      0.59 o 
   1   2   3       34.48       27.62      0.95 o 
   2   2   3       88.52       88.58      2.54 o 
   3   2   3       20.83       22.92      1.58 o 
   4   2   3       27.01       21.60      1.66 o 
   5   2   3      665.62      611.61      8.67 o 
   6   2   3       60.95       75.83      2.42 o 
   7   2   3       33.75       22.46      1.32 o 
   8   2   3        0.30       -0.30      0.75 o 
   9   2   3       93.28       81.43      2.71 o 
  10   2   3        1.97        0.37      0.71 o 
  11   2   3      322.86      317.88      5.60 o 
  12   2   3        0.14        0.19      1.08 o 
  13   2   3      107.24       97.34      3.77 o 
  14   2   3        4.96        4.17      1.39 o 
  15   2   3       14.61       12.34      2.03 o 
  16   2   3       50.45       50.62      3.76 o 
  17   2   3        5.28        6.49      1.94 o 
  18   2   3        3.24        1.87      1.95 o 
  19   2   3        0.75        1.37      1.74 o 
  20   2   3        3.73        6.21      2.11 o 
  21   2   3        0.72        3.76      1.99 o 
  22   2   3        1.46        1.37      2.30 o 
  23   2   3        0.09        0.00      2.22 o 
  24   2   3        0.94        2.20      3.43 o 
  25   2   3        2.85       -9.33      9.33 o 
 -24   3   3        7.94        7.44      4.78 o 
 -23   3   3       11.45       13.52      3.01 o 
 -22   3   3        0.44       -2.76      2.76 o 
 -21   3   3       11.31       11.15      2.59 o 
 -20   3   3        2.44        4.20      1.95 o 
 -19   3   3       13.00       14.62      2.52 o 
 -18   3   3       27.93       32.58      3.55 o 
 -17   3   3       36.87       37.96      3.20 o 
 -16   3   3       13.99       12.32      2.00 o 
 -15   3   3      127.51      124.40      4.69 o 
 -14   3   3       38.65       40.23      2.68 o 
 -13   3   3       21.66       24.05      1.85 o 
 -12   3   3      392.71      403.82      6.46 o 
 -11   3   3      589.52      603.11      7.54 o 
 -10   3   3      267.84      272.16      4.75 o 
  -9   3   3       55.93       55.31      2.29 o 
  -8   3   3        0.19       -0.52      0.81 o 
  -7   3   3       19.18       18.11      1.28 o 
  -6   3   3      957.46     1022.82      7.76 o 
  -5   3   3     1332.00     1391.61      8.96 o 
  -4   3   3       75.67       63.08      1.96 o 
  -3   3   3      585.36      606.68      7.04 o 
  -2   3   3      452.89      482.80      6.25 o 
  -1   3   3      371.20      432.13      6.16 o 
   0   3   3      631.59      626.81      7.48 o 
   1   3   3     2798.59     2785.71     20.78 o 
   2   3   3     1415.93     1410.24     16.04 o 
   3   3   3       50.40       63.19      2.16 o 
   4   3   3        0.55        2.07      0.79 o 
   5   3   3      735.17      696.12      8.80 o 
   6   3   3      272.45      273.22      5.50 o 
   7   3   3       75.12       66.21      2.90 o 
   8   3   3       77.06       70.87      2.42 o 
   9   3   3       26.63       28.88      1.72 o 
  10   3   3       10.61       14.26      1.43 o 
  11   3   3       30.50       29.40      2.03 o 
  12   3   3       96.48       95.87      3.90 o 
  13   3   3       85.72       84.08      4.24 o 
  14   3   3        0.01       -0.52      1.37 o 
  15   3   3       16.22       17.87      2.37 o 
  16   3   3        5.26        4.94      1.78 o 
  17   3   3       43.37       39.96      3.36 o 
  18   3   3        0.08        0.88      1.69 o 
  19   3   3        0.10        0.62      1.89 o 
  20   3   3       31.59       42.22      3.80 o 
  21   3   3        0.01       -0.13      1.98 o 
  22   3   3        1.27        1.70      2.55 o 
  23   3   3        6.77       17.40      3.98 o 
  24   3   3        9.25       -6.33      9.10 o 
 -24   4   3        0.50       12.80      7.69 o 
 -23   4   3        1.43        1.17      5.55 o 
 -22   4   3        0.26        0.00      3.29 o 
 -21   4   3        1.84        1.44      3.04 o 
 -20   4   3        2.98        4.42      3.21 o 
 -19   4   3       10.35       14.04      3.39 o 
 -18   4   3       18.84       18.21      2.91 o 
 -17   4   3       18.12       23.07      3.27 o 
 -16   4   3       32.82       34.83      3.18 o 
 -15   4   3       96.64       80.44      4.01 o 
 -14   4   3        3.85        5.60      1.55 o 
 -13   4   3       60.18       50.03      2.94 o 
 -12   4   3       49.01       42.52      2.64 o 
 -11   4   3      111.57      100.45      4.14 o 
 -10   4   3      184.40      197.26      5.49 o 
  -9   4   3       87.94       93.36      3.55 o 
  -8   4   3        5.64        5.85      1.01 o 
  -7   4   3       92.04       77.53      2.65 o 
  -6   4   3       10.06        4.80      0.87 o 
  -5   4   3        0.07        1.74      0.71 o 
  -4   4   3      103.42       96.26      2.52 o 
  -3   4   3      115.93      125.74      3.64 o 
  -2   4   3      123.18      108.16      3.33 o 
  -1   4   3      253.85      272.15      5.11 o 
   0   4   3       37.91       31.33      1.99 o 
   1   4   3      573.79      606.19      7.53 o 
   2   4   3      584.28      623.04      6.42 o 
   3   4   3       64.54       74.93      3.15 o 
   4   4   3        1.93        0.92      0.66 o 
   5   4   3        8.69        9.38      1.13 o 
   6   4   3        3.73        5.14      1.14 o 
   7   4   3       44.92       40.06      2.77 o 
   8   4   3       65.21       75.01      4.17 o 
   9   4   3      605.91      649.40     12.35 o 
  10   4   3        1.96        0.86      1.60 o 
  11   4   3       11.32        8.64      1.50 o 
  12   4   3       29.41       23.49      2.13 o 
  13   4   3       27.38       22.24      2.10 o 
  14   4   3        6.26        2.38      1.34 o 
  15   4   3       12.47       12.34      2.12 o 
  16   4   3       11.36       15.35      2.44 o 
  17   4   3        0.07        0.29      1.78 o 
  18   4   3        1.01       -0.63      1.93 o 
  19   4   3        4.68        6.62      2.69 o 
  20   4   3        4.13        4.32      2.57 o 
  21   4   3        1.79        2.17      2.93 o 
  22   4   3       15.98       11.20      3.38 o 
  23   4   3        2.23       14.72      8.58 o 
 -23   5   3        1.62        2.99      5.56 o 
 -22   5   3        3.44       -2.10      6.00 o 
 -21   5   3        0.58        0.49      5.78 o 
 -20   5   3        0.04       -2.64      2.64 o 
 -19   5   3        4.46        2.99      3.13 o 
 -18   5   3        0.00        2.16      2.45 o 
 -17   5   3       39.63       39.91      5.10 o 
 -16   5   3       15.20       12.94      2.40 o 
 -15   5   3        4.87        4.25      2.08 o 
 -14   5   3       21.12       24.33      3.07 o 
 -13   5   3       22.93       19.33      2.17 o 
 -12   5   3      101.46      108.53      4.78 o 
 -11   5   3       18.08       15.41      2.77 o 
 -10   5   3        0.16        1.05      1.50 o 
  -9   5   3       27.17       20.79      2.01 o 
  -8   5   3        8.38        3.79      1.24 o 
  -7   5   3        1.36       -0.71      1.11 o 
  -6   5   3        9.72       10.47      1.51 o 
  -5   5   3       76.69       67.62      2.81 o 
  -4   5   3       89.16       78.19      3.36 o 
  -3   5   3        0.62        0.62      1.13 o 
  -2   5   3        1.63        2.02      1.05 o 
  -1   5   3        3.83        1.41      1.15 o 
   0   5   3        0.44        0.89      1.19 o 
   1   5   3      176.85      174.31      4.82 o 
   2   5   3       83.30       73.67      2.58 o 
   3   5   3       22.20       25.34      1.36 o 
   4   5   3       43.54       41.39      3.39 o 
   5   5   3       13.38       13.99      2.14 o 
   6   5   3       79.59       81.59      3.90 o 
   7   5   3        0.34        0.91      1.12 o 
   8   5   3        1.23        2.37      1.43 o 
   9   5   3      106.30       99.64      5.21 o 
  10   5   3        6.15        8.32      1.98 o 
  11   5   3       33.91       37.11      4.11 o 
  12   5   3        1.02        0.92      1.83 o 
  13   5   3       11.98       15.38      3.55 o 
  14   5   3       15.29       13.79      2.97 o 
  15   5   3        0.58        4.34      2.82 o 
  16   5   3        3.57       -0.77      2.32 o 
  17   5   3        1.96        4.30      2.35 o 
  18   5   3        3.76        4.46      4.47 o 
  19   5   3        0.00        4.72      2.57 o 
  20   5   3        0.22       -3.41      3.41 o 
  21   5   3        0.99        0.80      6.79 o 
 -21   6   3        2.56       13.75      6.44 o 
 -20   6   3        2.25       11.26      4.46 o 
 -19   6   3        1.19        4.12      5.00 o 
 -18   6   3       20.44       17.55      3.73 o 
 -17   6   3        1.51        0.40      4.32 o 
 -16   6   3        4.01        9.27      3.94 o 
 -15   6   3       21.94       14.59      3.65 o 
 -14   6   3       11.43       11.17      2.50 o 
 -13   6   3        1.60        4.13      2.19 o 
 -12   6   3        0.91       -1.73      3.08 o 
 -11   6   3       12.05        9.53      2.87 o 
 -10   6   3        0.00       -2.32      2.53 o 
  -9   6   3       16.69       15.41      1.99 o 
  -8   6   3        5.41        2.00      1.58 o 
  -7   6   3       35.93       26.02      2.52 o 
  -6   6   3       20.71       16.37      2.33 o 
  -5   6   3        0.00        0.89      1.46 o 
  -4   6   3        0.94        1.16      1.53 o 
  -3   6   3        6.70        4.76      1.77 o 
  -2   6   3        6.06        8.01      1.75 o 
  -1   6   3       20.93       23.17      2.78 o 
   0   6   3      104.11       96.51      4.98 o 
   1   6   3       26.43       21.50      2.16 o 
   2   6   3      138.12      148.10      4.68 o 
   3   6   3       53.77       60.10      4.52 o 
   4   6   3      139.41      132.49      3.52 o 
   5   6   3       85.35       77.67      3.70 o 
   6   6   3        2.79        2.35      2.79 o 
   7   6   3        4.30        1.94      1.49 o 
   8   6   3       22.07       26.26      4.47 o 
   9   6   3       35.00       37.70      4.86 o 
  10   6   3        6.72        2.89      3.55 o 
  11   6   3       10.80       13.71      3.45 o 
  12   6   3        7.63        9.66      3.17 o 
  13   6   3       16.86        5.35      4.99 o 
  14   6   3        0.04        3.24      2.98 o 
  15   6   3        0.08        2.54      4.48 o 
  16   6   3        8.03        5.99      3.07 o 
  17   6   3        2.14        9.98      4.33 o 
  18   6   3        0.57        5.31      4.27 o 
 -17   7   3        0.11       -5.47      5.47 o 
 -16   7   3        0.01       -2.58      4.22 o 
 -15   7   3        4.22       10.47      4.32 o 
 -14   7   3        0.11        6.95      9.29 o 
 -13   7   3        1.97        1.23      3.35 o 
 -12   7   3        6.10        2.31      3.77 o 
 -11   7   3       14.43       19.11      3.74 o 
 -10   7   3        0.00        4.27      2.36 o 
  -9   7   3        1.08        1.64      1.86 o 
  -8   7   3        0.01       -0.39      2.03 o 
  -7   7   3        0.39        0.90      1.95 o 
  -6   7   3        2.99        4.47      1.81 o 
  -5   7   3        7.78       10.08      2.40 o 
  -4   7   3        9.38       11.70      2.54 o 
  -3   7   3        0.43        2.45      2.02 o 
  -2   7   3       23.20       23.01      3.90 o 
  -1   7   3       19.01       16.69      2.57 o 
   0   7   3       11.83       11.88      2.29 o 
   1   7   3      131.61      144.71      9.08 o 
   2   7   3       33.89       35.35      4.81 o 
   3   7   3        9.01       10.62      3.23 o 
   4   7   3       20.79       26.08      4.31 o 
   5   7   3        2.13        7.56      2.93 o 
   6   7   3        5.43        2.54      2.79 o 
   7   7   3        0.74        0.04      3.18 o 
   8   7   3       11.57       21.80      4.29 o 
   9   7   3        0.46        0.23      3.54 o 
  10   7   3        1.59        8.21      3.34 o 
  11   7   3        0.00        3.93      3.74 o 
  12   7   3        3.13        0.65      3.29 o 
  13   7   3        0.45       -1.77      3.20 o 
  14   7   3        5.97        5.05      3.82 o 
  15   7   3        0.08        3.48     10.23 o 
 -15   8   3        1.73        9.38      4.53 o 
 -14   8   3        1.42      -17.06     17.13 o 
 -13   8   3        0.02       -0.44      3.55 o 
 -12   8   3       10.61       19.99      4.69 o 
 -11   8   3        3.61        6.84      5.60 o 
 -10   8   3        0.02        5.54      5.46 o 
  -9   8   3        0.55       -1.82      2.79 o 
  -8   8   3        1.92        4.88      2.75 o 
  -7   8   3        0.26        3.21      4.02 o 
  -6   8   3        6.43        7.34      3.63 o 
  -5   8   3        0.68        1.78      2.79 o 
  -4   8   3       22.61       25.88      4.78 o 
  -3   8   3       13.47       15.26      3.92 o 
  -2   8   3       12.23        9.57      3.23 o 
  -1   8   3       30.01       20.84      4.05 o 
   0   8   3        0.25        6.17      2.78 o 
   1   8   3       12.30       10.03      3.29 o 
   2   8   3        0.32        6.81      2.79 o 
   3   8   3        0.02       -1.33      2.80 o 
   4   8   3        1.82       -0.83      2.77 o 
   5   8   3        0.00        3.79      2.53 o 
   6   8   3        3.79       -2.37      3.21 o 
   7   8   3        3.47        2.27      2.99 o 
   8   8   3        0.12       -2.94      2.94 o 
   9   8   3        7.38       12.14      4.64 o 
  10   8   3        1.37        6.18      4.03 o 
  11   8   3       11.15       28.14      7.19 o 
  12   8   3        4.07        9.95      5.57 o 
  13   8   3        3.04       17.20      6.03 o 
  -9   9   3        0.03       -5.81      5.81 o 
  -8   9   3        1.65        4.28      4.28 o 
  -7   9   3        0.33       13.30      5.19 o 
  -6   9   3        0.35        2.54      5.66 o 
  -5   9   3        0.01        0.19      5.63 o 
  -4   9   3        0.69       -4.15      7.39 o 
  -3   9   3        0.39       -7.84      7.84 o 
  -2   9   3        5.07       -1.91      7.42 o 
  -1   9   3        0.22       -4.31      6.15 o 
   0   9   3        0.92        2.14      3.78 o 
   1   9   3        2.05        7.95      7.28 o 
   2   9   3        0.03        4.85      4.50 o 
   3   9   3        0.11        0.44      4.37 o 
 -24   0   4        8.26        1.24      4.71 o 
 -23   0   4        8.90        2.51      3.83 o 
 -22   0   4        0.08       -5.12      5.12 o 
 -21   0   4       33.16       41.36      6.98 o 
 -20   0   4        0.79       -1.40      3.72 o 
 -19   0   4       54.95       50.01      5.06 o 
 -18   0   4        0.56        2.56      2.02 o 
 -17   0   4      106.89      106.72      4.45 o 
 -16   0   4      112.27      117.22      5.35 o 
 -15   0   4       62.55       63.04      3.66 o 
 -14   0   4        6.96        4.53      1.45 o 
 -13   0   4      322.43      305.95      7.08 o 
 -12   0   4      392.39      389.31      7.34 o 
 -11   0   4      131.74      126.47      3.64 o 
 -10   0   4       11.95       11.27      1.70 o 
  -9   0   4      118.43      137.79      4.71 o 
  -8   0   4      651.64      653.69      9.70 o 
  -7   0   4     3166.43     3084.11     21.33 o 
  -6   0   4     1067.94     1088.97     11.55 o 
  -5   0   4        5.77        0.77      0.64 o 
  -4   0   4     1614.98     1746.87     14.36 o 
  -3   0   4       20.57       24.08      1.54 o 
  -2   0   4      520.07      514.60      6.67 o 
  -1   0   4     3017.21     3020.00     15.15 o 
   0   0   4       77.67      103.62      2.79 o 
   1   0   4       59.93       39.94      2.61 o 
   2   0   4      871.50      867.76     11.16 o 
   3   0   4       23.38       24.05      1.40 o 
   4   0   4      203.01      238.79      4.45 o 
   5   0   4        0.99        6.44      1.05 o 
   6   0   4       85.54       96.99      2.87 o 
   7   0   4      188.65      171.76      4.08 o 
   8   0   4      849.84      927.10     10.55 o 
   9   0   4      676.45      726.97      9.96 o 
  10   0   4        8.16        8.53      1.47 o 
  11   0   4      350.04      347.36      8.58 o 
  12   0   4       64.45       52.02      3.45 o 
  13   0   4      233.80      208.28      7.09 o 
  14   0   4      542.40      556.27     11.97 o 
  15   0   4       48.95       45.23      3.73 o 
  16   0   4        4.82        3.80      2.01 o 
  17   0   4      120.10      119.87      6.49 o 
  18   0   4      101.09      104.04      7.37 o 
  19   0   4       43.58       47.61      7.01 o 
  20   0   4       25.74       38.39      4.92 o 
  21   0   4        0.10        0.71      2.84 o 
  22   0   4        0.08       -0.29      2.89 o 
  23   0   4        4.78        6.06      3.47 o 
  24   0   4        7.47        3.33      5.33 o 
  25   0   4        0.00       -9.01      9.01 o 
 -24   1   4        1.44        5.44      3.17 o 
 -23   1   4        0.39       -3.59      3.59 o 
 -22   1   4        1.59        0.85      2.79 o 
 -21   1   4        9.36       10.23      2.67 o 
 -20   1   4       50.06       51.39      4.53 o 
 -19   1   4      106.05      100.53      5.88 o 
 -18   1   4        3.12        3.28      1.87 o 
 -17   1   4        6.99        8.39      1.87 o 
 -16   1   4        0.77       -0.59      1.07 o 
 -15   1   4      108.62       93.88      3.55 o 
 -14   1   4      282.66      286.61      5.68 o 
 -13   1   4      480.17      470.52      6.69 o 
 -12   1   4      133.34      135.59      3.99 o 
 -11   1   4      336.83      340.83      5.34 o 
 -10   1   4        0.19        1.55      0.52 o 
  -9   1   4      131.76      113.60      3.25 o 
  -8   1   4     2513.52     2427.12     14.05 o 
  -7   1   4       87.47       80.75      2.58 o 
  -6   1   4      219.70      208.18      4.09 o 
  -5   1   4      236.39      286.34      4.61 o 
  -4   1   4       89.31       80.86      2.15 o 
  -3   1   4      855.03      833.12      5.39 o 
  -2   1   4     1819.58     1910.97      8.86 o 
  -1   1   4      745.13      683.22      5.14 o 
   0   1   4       10.72       10.34      0.82 o 
   1   1   4        4.24        2.15      0.79 o 
   2   1   4        6.50       17.82      1.25 o 
   3   1   4     1875.77     1888.14     10.76 o 
   4   1   4      535.70      506.81      5.73 o 
   5   1   4       58.15       48.33      2.09 o 
   6   1   4        1.25        3.72      0.63 o 
   7   1   4       24.55       19.41      1.17 o 
   8   1   4       52.61       44.65      1.78 o 
   9   1   4       63.55       57.49      2.07 o 
  10   1   4      648.39      687.01      7.21 o 
  11   1   4       18.20       16.90      1.59 o 
  12   1   4        4.31        0.49      0.98 o 
  13   1   4      216.27      230.75      5.77 o 
  14   1   4      187.07      183.59      5.36 o 
  15   1   4       94.65      106.59      4.31 o 
  16   1   4       32.12       35.29      2.70 o 
  17   1   4       23.59       34.35      3.04 o 
  18   1   4        0.48       -0.57      1.70 o 
  19   1   4       15.28       12.25      2.40 o 
  20   1   4        4.82        3.49      1.87 o 
  21   1   4       10.91       11.27      2.74 o 
  22   1   4        3.75        8.94      2.72 o 
  23   1   4        0.24       -0.75      3.01 o 
  24   1   4        0.40        4.77      4.29 o 
  25   1   4        0.95        5.70      4.91 o 
 -24   2   4        0.27       -7.22      7.22 o 
 -23   2   4        1.74       -1.20      4.82 o 
 -22   2   4        6.14        1.82      3.51 o 
 -21   2   4       13.12        8.68      2.39 o 
 -20   2   4       11.97       15.24      3.11 o 
 -19   2   4        8.07        9.58      1.99 o 
 -18   2   4       58.11       59.47      3.86 o 
 -17   2   4        1.03        0.30      1.72 o 
 -16   2   4        6.29        6.84      1.30 o 
 -15   2   4       30.66       23.60      1.89 o 
 -14   2   4       59.54       57.56      3.19 o 
 -13   2   4       45.16       42.79      2.45 o 
 -12   2   4        5.79        5.36      1.05 o 
 -11   2   4        3.90        5.64      0.88 o 
 -10   2   4      401.51      355.23      5.09 o 
  -9   2   4      142.08      138.81      2.65 o 
  -8   2   4       30.31       32.30      1.37 o 
  -7   2   4       32.60       28.95      1.53 o 
  -6   2   4        1.94        0.39      0.63 o 
  -5   2   4        2.83        9.56      1.01 o 
  -4   2   4      660.43      653.00      6.79 o 
  -3   2   4      160.47      173.77      2.98 o 
  -2   2   4       43.74       48.14      1.52 o 
  -1   2   4       68.28       71.05      1.92 o 
   0   2   4        0.05        0.38      0.54 o 
   1   2   4       67.00       71.81      2.04 o 
   2   2   4      204.90      200.86      3.16 o 
   3   2   4      773.60      842.91      5.90 o 
   4   2   4      323.98      383.45      4.19 o 
   5   2   4      125.25      126.07      2.32 o 
   6   2   4       20.72       21.13      1.11 o 
   7   2   4      140.47      142.59      3.10 o 
   8   2   4      105.23      118.58      2.93 o 
   9   2   4        3.69        1.72      0.77 o 
  10   2   4      307.34      304.46      5.43 o 
  11   2   4       14.41       11.02      1.34 o 
  12   2   4        0.32        0.20      1.00 o 
  13   2   4       72.31       79.96      3.29 o 
  14   2   4       22.13       27.28      2.25 o 
  15   2   4        5.12        2.52      1.41 o 
  16   2   4       72.15       74.90      4.22 o 
  17   2   4        4.43        4.77      1.76 o 
  18   2   4        8.24        5.05      1.78 o 
  19   2   4        0.01        0.98      1.84 o 
  20   2   4        0.94        0.03      1.83 o 
  21   2   4        7.59       10.27      2.10 o 
  22   2   4        0.26       -1.57      2.72 o 
  23   2   4        4.05       11.09      4.36 o 
  24   2   4        1.50       20.43      7.57 o 
 -23   3   4        0.64       12.97      6.53 o 
 -22   3   4        0.47        3.43      2.49 o 
 -21   3   4       13.34       14.47      3.27 o 
 -20   3   4        1.38       -0.37      2.40 o 
 -19   3   4       15.49       13.66      3.32 o 
 -18   3   4       16.29       17.92      3.50 o 
 -17   3   4        2.90        2.32      1.58 o 
 -16   3   4        0.67        1.88      1.53 o 
 -15   3   4        0.39       -0.71      1.01 o 
 -14   3   4       18.07       19.95      1.93 o 
 -13   3   4       13.73       18.29      1.61 o 
 -12   3   4        0.13        1.01      0.78 o 
 -11   3   4      124.62      119.18      3.48 o 
 -10   3   4       46.53       53.87      2.11 o 
  -9   3   4        0.01       -0.38      0.62 o 
  -8   3   4       26.83       24.17      1.57 o 
  -7   3   4       82.52       80.49      2.79 o 
  -6   3   4       65.11       50.99      1.90 o 
  -5   3   4       56.44       59.66      2.10 o 
  -4   3   4       12.94       17.15      1.21 o 
  -3   3   4        6.97       10.62      1.01 o 
  -2   3   4        1.67        1.12      0.74 o 
  -1   3   4      112.27       96.03      2.97 o 
   0   3   4      104.93      106.36      3.03 o 
   1   3   4      505.20      496.48      5.72 o 
   2   3   4        0.03       -0.72      1.25 o 
   3   3   4     1451.12     1536.58     13.40 o 
   4   3   4        5.78        5.38      0.96 o 
   5   3   4      106.24      100.23      3.49 o 
   6   3   4       65.05       62.61      2.92 o 
   7   3   4      201.28      217.87      6.17 o 
   8   3   4        1.44        1.32      1.00 o 
   9   3   4       28.86       29.90      2.43 o 
  10   3   4       21.78       27.17      1.83 o 
  11   3   4        0.02       -0.18      1.04 o 
  12   3   4        8.72        9.93      1.45 o 
  13   3   4        4.67        4.50      1.39 o 
  14   3   4       13.10       13.53      1.98 o 
  15   3   4        1.32        2.20      1.62 o 
  16   3   4        3.75        0.61      1.67 o 
  17   3   4       41.98       35.63      3.25 o 
  18   3   4        5.27        0.92      1.76 o 
  19   3   4       24.20       14.59      2.75 o 
  20   3   4        2.03        5.56      2.24 o 
  21   3   4        2.55        3.29      2.65 o 
  22   3   4        4.85        8.82      5.70 o 
  23   3   4        4.07        8.10      6.70 o 
  24   3   4        4.74       -2.33      6.43 o 
 -22   4   4        1.42       -2.07      8.39 o 
 -21   4   4        0.04        0.39      3.26 o 
 -20   4   4        2.38        2.86      3.15 o 
 -19   4   4       20.87       19.87      3.66 o 
 -18   4   4        0.97        0.62      2.38 o 
 -17   4   4        3.81        5.41      2.59 o 
 -16   4   4        4.20        3.85      2.37 o 
 -15   4   4       93.10       89.50      5.82 o 
 -14   4   4        0.13       -0.33      1.44 o 
 -13   4   4       12.52       10.18      1.42 o 
 -12   4   4        9.85       10.51      1.38 o 
 -11   4   4       19.49       22.24      1.88 o 
 -10   4   4        3.39        3.13      1.03 o 
  -9   4   4        1.18        2.32      1.00 o 
  -8   4   4        9.68       12.81      1.35 o 
  -7   4   4       37.24       43.00      2.16 o 
  -6   4   4       26.51       34.69      1.80 o 
  -5   4   4       11.40       13.00      1.12 o 
  -4   4   4       13.59       14.39      1.41 o 
  -3   4   4       46.58       45.72      2.32 o 
  -2   4   4       22.16       23.39      1.70 o 
  -1   4   4       19.41       19.07      1.59 o 
   0   4   4       41.29       51.21      2.26 o 
   1   4   4        0.01       -0.50      1.31 o 
   2   4   4        5.65        3.13      1.31 o 
   3   4   4       44.64       44.70      2.86 o 
   4   4   4        1.65       -0.41      1.32 o 
   5   4   4        3.12        2.02      0.75 o 
   6   4   4      132.04      129.53      4.99 o 
   7   4   4        0.00        0.47      1.26 o 
   8   4   4       46.73       54.42      4.13 o 
   9   4   4        9.00        9.40      2.15 o 
  10   4   4        2.93        2.93      1.74 o 
  11   4   4      127.96      106.74      5.42 o 
  12   4   4        2.86        3.46      1.87 o 
  13   4   4        9.57        6.17      1.95 o 
  14   4   4        1.77        2.88      1.43 o 
  15   4   4        1.50       -0.52      1.97 o 
  16   4   4        4.22        5.23      2.38 o 
  17   4   4        0.07        0.09      2.20 o 
  18   4   4        3.96        3.08      2.73 o 
  19   4   4        5.12       11.19      3.30 o 
  20   4   4        7.56       14.05      3.80 o 
  21   4   4        7.52       21.23      8.24 o 
  22   4   4        1.79       -1.39      5.29 o 
  23   4   4        0.23       -7.37      7.37 o 
 -21   5   4        0.66       24.78      8.26 o 
 -20   5   4        0.18        9.62      6.28 o 
 -19   5   4        5.09        4.33      2.72 o 
 -18   5   4        0.17       -0.38      2.47 o 
 -17   5   4       11.01       12.16      2.82 o 
 -16   5   4       11.82       13.21      3.27 o 
 -15   5   4       52.67       65.60      5.69 o 
 -14   5   4        5.75        2.72      2.40 o 
 -13   5   4        0.66       -0.51      1.36 o 
 -12   5   4       43.71       37.96      3.01 o 
 -11   5   4       25.30       26.65      2.52 o 
 -10   5   4       33.11       40.60      2.94 o 
  -9   5   4       45.45       50.54      3.17 o 
  -8   5   4       31.30       37.00      2.13 o 
  -7   5   4       44.05       46.60      2.64 o 
  -6   5   4       20.27       18.96      1.66 o 
  -5   5   4       47.58       58.13      3.34 o 
  -4   5   4      122.95      141.56      4.92 o 
  -3   5   4       28.24       30.98      2.39 o 
  -2   5   4       10.71        7.53      1.42 o 
  -1   5   4      139.41      140.05      4.55 o 
   0   5   4      461.93      454.89      7.66 o 
   1   5   4        0.43        0.05      1.12 o 
   2   5   4      412.92      445.70     10.15 o 
   3   5   4      705.66      725.22     12.98 o 
   4   5   4      143.33      140.69      6.80 o 
   5   5   4       19.31       16.85      2.78 o 
   6   5   4        9.48        8.28      1.63 o 
   7   5   4       59.66       62.77      3.64 o 
   8   5   4        1.48        5.13      1.64 o 
   9   5   4        4.62        7.10      3.11 o 
  10   5   4      170.21      154.90      9.27 o 
  11   5   4       17.49       17.27      4.78 o 
  12   5   4        0.38        1.41      2.08 o 
  13   5   4        2.52        3.61      2.76 o 
  14   5   4       22.65       18.11      4.20 o 
  15   5   4        8.61        1.12      3.50 o 
  16   5   4        6.79       10.80      3.28 o 
  17   5   4        0.12       -1.39      3.98 o 
  18   5   4        5.33        1.58      3.30 o 
  19   5   4        0.04       15.15      6.14 o 
 -20   6   4        1.22       -6.55     13.57 o 
 -19   6   4        1.35       -3.63      4.57 o 
 -18   6   4        7.42       15.31      5.33 o 
 -17   6   4        3.55        6.11      2.91 o 
 -16   6   4        0.15       -3.57      3.57 o 
 -15   6   4        0.63       -1.93      2.88 o 
 -14   6   4        4.98        1.78      3.05 o 
 -13   6   4        0.28       -3.46      3.46 o 
 -12   6   4        1.31        1.95      3.02 o 
 -11   6   4       26.07       27.04      3.29 o 
 -10   6   4       19.84       23.16      3.10 o 
  -9   6   4        4.99        6.51      2.40 o 
  -8   6   4        1.06        1.97      1.62 o 
  -7   6   4       15.72        8.38      1.74 o 
  -6   6   4        1.14        0.54      1.62 o 
  -5   6   4      128.43      140.05      5.89 o 
  -4   6   4       22.10       22.22      2.65 o 
  -3   6   4       67.48       78.92      4.35 o 
  -2   6   4        0.95       -0.87      1.40 o 
  -1   6   4       17.09       13.29      2.29 o 
   0   6   4       21.43       23.40      2.40 o 
   1   6   4        0.62       -0.03      0.72 o 
   2   6   4       15.75       15.53      3.33 o 
   3   6   4       12.85        9.99      3.04 o 
   4   6   4        0.85        2.06      2.63 o 
   5   6   4        0.55        4.05      2.94 o 
   6   6   4        0.74        4.60      2.82 o 
   7   6   4       26.91       26.01      5.18 o 
   8   6   4       24.61       29.40      4.61 o 
   9   6   4        3.48        6.85      2.89 o 
  10   6   4        3.78        5.66      3.28 o 
  11   6   4        0.06       -0.92      2.80 o 
  12   6   4        0.54       -0.43      3.07 o 
  13   6   4        0.75       -1.83      3.68 o 
  14   6   4        0.66        1.85      2.65 o 
  15   6   4        0.86       -4.78     12.34 o 
  16   6   4        0.04        3.41      3.45 o 
 -17   7   4        2.79       -3.90      3.90 o 
 -16   7   4        1.03       -0.44      7.15 o 
 -15   7   4        6.80        8.66      4.66 o 
 -14   7   4       13.06       12.99      3.84 o 
 -13   7   4       13.22       11.15      4.15 o 
 -12   7   4       12.38       15.13      4.45 o 
 -11   7   4        3.85        3.98      2.89 o 
 -10   7   4       19.64       24.18      3.59 o 
  -9   7   4        2.28        3.50      2.30 o 
  -8   7   4        0.30        1.48      2.16 o 
  -7   7   4        0.08        0.17      2.02 o 
  -6   7   4       25.98       21.45      3.27 o 
  -5   7   4       11.60        4.33      2.18 o 
  -4   7   4       28.08       28.31      3.52 o 
  -3   7   4        2.80        6.47      2.71 o 
  -2   7   4       10.73        4.85      2.99 o 
  -1   7   4        7.22        2.23      2.48 o 
   0   7   4       26.72       21.73      3.87 o 
   1   7   4        5.97        2.88      2.86 o 
   2   7   4        0.03       -0.38      2.60 o 
   3   7   4        0.52        2.41      2.56 o 
   4   7   4        8.43        6.09      2.96 o 
   5   7   4        0.09       -0.17      2.66 o 
   6   7   4       12.76        8.73      3.61 o 
   7   7   4        0.40       -3.42      3.42 o 
   8   7   4       11.14       11.93      3.65 o 
   9   7   4        2.75        5.07      2.96 o 
  10   7   4        1.22       -3.04      3.04 o 
  11   7   4        0.00        4.61      5.83 o 
  12   7   4        0.90       -3.93      3.93 o 
  13   7   4        1.19       -1.90      3.81 o 
  14   7   4        0.00       -0.45      4.59 o 
 -13   8   4        3.95       19.31      8.02 o 
 -12   8   4        0.02        6.30      6.57 o 
 -11   8   4        0.53        9.36     10.40 o 
 -10   8   4        1.32        4.18      8.37 o 
  -9   8   4        0.26        2.59      3.52 o 
  -8   8   4        0.05       -3.25      4.02 o 
  -7   8   4        0.72       -1.37      4.45 o 
  -6   8   4        8.39        9.81      4.17 o 
  -5   8   4        1.26       -2.35      4.37 o 
  -4   8   4        0.16       -0.98      3.22 o 
  -3   8   4        2.20        7.71      3.66 o 
  -2   8   4        0.09       -1.55      3.84 o 
  -1   8   4        1.09        2.02      2.84 o 
   0   8   4        2.10        0.83      3.66 o 
   1   8   4        0.69       -0.87      2.60 o 
   2   8   4        0.24        1.98      2.79 o 
   3   8   4        3.20       -0.92      3.44 o 
   4   8   4        1.88        5.71      3.47 o 
   5   8   4        0.27        5.28      3.42 o 
   6   8   4        0.33       -0.98      3.91 o 
   7   8   4        8.11       11.81      4.03 o 
   8   8   4        0.44        6.00      7.75 o 
   9   8   4        1.17       -0.32      5.01 o 
  10   8   4        4.66       15.08      5.58 o 
  11   8   4        0.32       -6.81      6.81 o 
  -7   9   4        0.00       -6.18      6.18 o 
  -6   9   4        0.32       29.12      9.14 o 
  -5   9   4        0.31       -4.65     11.23 o 
  -4   9   4        0.85        8.82      4.69 o 
  -3   9   4        1.29        0.20      4.41 o 
  -2   9   4        0.29       -7.74     15.43 o 
  -1   9   4        3.14        3.67      3.42 o 
   0   9   4        0.02       -6.24      6.24 o 
   1   9   4        0.01       -9.33      9.33 o 
   2   9   4        1.42        1.06      4.54 o 
   3   9   4        0.18       -6.26      6.26 o 
   4   9   4        0.82       -2.38      4.63 o 
   5   9   4        2.39       15.22      6.36 o 
   6   9   4        0.58        1.03      5.90 o 
 -23   1   5        3.95        8.61      3.23 o 
 -22   1   5       18.46       18.10      3.88 o 
 -21   1   5        1.04        4.48      3.38 o 
 -20   1   5        4.70        5.33      3.49 o 
 -19   1   5        0.24       -2.97      2.97 o 
 -18   1   5       27.12       25.87      3.01 o 
 -17   1   5        1.97        4.28      1.82 o 
 -16   1   5       28.70       28.13      2.57 o 
 -15   1   5       98.70      104.38      3.57 o 
 -14   1   5       32.59       32.56      1.95 o 
 -13   1   5       74.63       72.28      2.67 o 
 -12   1   5      388.57      372.59      9.09 o 
 -11   1   5       87.72      102.93      4.38 o 
 -10   1   5      271.78      275.29      5.20 o 
  -9   1   5        4.87        5.27      1.00 o 
  -8   1   5      270.43      251.40      4.55 o 
  -7   1   5        0.01       -0.24      0.81 o 
  -6   1   5       36.43       36.14      1.81 o 
  -5   1   5      272.60      286.09      4.38 o 
  -4   1   5      867.04      950.11      5.73 o 
  -3   1   5      234.71      240.04      3.22 o 
  -2   1   5      182.93      185.11      3.02 o 
  -1   1   5      260.78      264.44      3.88 o 
   0   1   5      760.92      808.40      6.73 o 
   1   1   5        9.67        4.13      0.94 o 
   2   1   5       83.27       85.32      2.48 o 
   3   1   5      298.95      308.33      4.46 o 
   4   1   5       57.74       55.58      2.08 o 
   5   1   5      231.71      231.91      4.19 o 
   6   1   5        0.04        0.55      0.91 o 
   7   1   5      167.15      173.15      4.16 o 
   8   1   5        8.43        9.07      0.97 o 
   9   1   5      189.37      199.06      4.52 o 
  10   1   5       31.14       29.35      1.76 o 
  11   1   5       17.22       16.65      1.52 o 
  12   1   5       13.17       12.34      1.49 o 
  13   1   5       31.73       33.77      2.36 o 
  14   1   5      141.85      136.37      4.65 o 
  15   1   5        7.49        5.54      1.45 o 
  16   1   5       22.66       24.14      2.29 o 
  17   1   5        0.01        1.62      1.59 o 
  18   1   5        1.20        0.36      1.56 o 
  19   1   5        2.57        0.34      1.77 o 
  20   1   5        6.58        7.49      2.69 o 
  21   1   5        8.68       10.15      4.08 o 
  22   1   5        0.02        3.12      5.32 o 
  23   1   5       14.61       13.48      7.34 o 
  24   1   5        0.24       -5.98      6.24 o 
 -23   2   5        1.18        4.55      6.40 o 
 -22   2   5        5.25        2.14      3.22 o 
 -21   2   5        0.02        3.89      3.07 o 
 -20   2   5        7.97        5.45      3.19 o 
 -19   2   5       21.31       22.49      3.32 o 
 -18   2   5        7.05        8.85      2.16 o 
 -17   2   5        0.14        0.88      1.86 o 
 -16   2   5       10.00       10.95      2.36 o 
 -15   2   5        2.81        0.28      0.66 o 
 -14   2   5       84.66       87.65      5.18 o 
 -13   2   5       21.55       27.14      2.55 o 
 -12   2   5        6.35        8.80      1.44 o 
 -11   2   5      411.79      428.79      7.98 o 
 -10   2   5      148.82      156.74      4.47 o 
  -9   2   5      538.34      541.46      7.93 o 
  -8   2   5        6.11        9.13      1.37 o 
  -7   2   5      185.81      186.14      4.59 o 
  -6   2   5        4.82        4.17      0.83 o 
  -5   2   5       25.77       26.38      1.54 o 
  -4   2   5        4.81        4.88      0.99 o 
  -3   2   5      167.39      155.59      3.02 o 
  -2   2   5      265.71      285.97      4.26 o 
  -1   2   5      123.42      125.46      2.74 o 
   0   2   5       70.32       67.52      2.00 o 
   1   2   5       13.40       14.74      1.04 o 
   2   2   5        0.19       -0.53      0.79 o 
   3   2   5      110.90      107.06      2.67 o 
   4   2   5      124.88      136.03      3.05 o 
   5   2   5      105.94      105.67      2.77 o 
   6   2   5       22.31       23.16      1.45 o 
   7   2   5      149.07      134.52      2.95 o 
   8   2   5       13.92        8.85      0.99 o 
   9   2   5      297.07      291.40      5.26 o 
  10   2   5        7.56       12.00      1.31 o 
  11   2   5      146.68      152.98      4.33 o 
  12   2   5        4.41        2.46      1.00 o 
  13   2   5      132.98      116.81      4.22 o 
  14   2   5       70.65       67.19      3.41 o 
  15   2   5       28.24       26.23      2.54 o 
  16   2   5       82.22       79.37      4.28 o 
  17   2   5       42.27       41.33      3.61 o 
  18   2   5        9.87       10.92      2.44 o 
  19   2   5        1.13        1.44      2.26 o 
  20   2   5        0.09        0.78      2.68 o 
  21   2   5        0.24       -3.09      3.09 o 
  22   2   5        5.42       11.35      5.61 o 
  23   2   5        6.84        0.08      5.37 o 
 -22   3   5        3.67        2.29      3.48 o 
 -21   3   5        3.59        3.39      2.87 o 
 -20   3   5        1.38        0.48      2.83 o 
 -19   3   5        6.28        4.28      3.00 o 
 -18   3   5       68.37       75.87      6.56 o 
 -17   3   5       79.68       85.84      6.90 o 
 -16   3   5       20.81       27.72      3.33 o 
 -15   3   5        6.10       10.99      2.33 o 
 -14   3   5       44.04       42.92      2.57 o 
 -13   3   5        9.73       16.04      1.61 o 
 -12   3   5       15.63       16.92      1.58 o 
 -11   3   5       87.63       94.05      2.88 o 
 -10   3   5       69.96       73.94      2.50 o 
  -9   3   5        3.20        2.07      0.83 o 
  -8   3   5       46.76       54.22      2.49 o 
  -7   3   5        1.88        0.58      0.86 o 
  -6   3   5       29.43       30.63      2.00 o 
  -5   3   5      437.23      448.13      5.54 o 
  -4   3   5       64.58       66.75      2.26 o 
  -3   3   5       16.81       13.54      0.98 o 
  -2   3   5        6.35        7.81      0.78 o 
  -1   3   5       81.35       87.72      2.12 o 
   0   3   5       26.42       27.88      1.19 o 
   1   3   5      670.81      650.43      7.12 o 
   2   3   5      197.91      217.11      5.99 o 
   3   3   5        9.72        8.42      1.26 o 
   4   3   5       94.67       95.68      3.11 o 
   5   3   5      291.67      296.40      5.79 o 
   6   3   5       22.00       24.10      1.59 o 
   7   3   5      139.28      143.40      3.91 o 
   8   3   5       59.25       56.67      3.10 o 
   9   3   5        8.23        5.87      1.40 o 
  10   3   5        6.10        6.92      1.51 o 
  11   3   5       28.62       28.52      1.79 o 
  12   3   5       97.59       87.74      3.56 o 
  13   3   5       68.34       65.05      3.33 o 
  14   3   5        4.57        5.70      2.11 o 
  15   3   5        2.14        4.60      1.97 o 
  16   3   5        0.15        0.22      2.22 o 
  17   3   5       70.80       77.49      6.38 o 
  18   3   5       18.16       21.65      4.08 o 
  19   3   5        0.17       -3.04      3.04 o 
  20   3   5        0.25        5.27      3.40 o 
  21   3   5        6.79        8.14      4.29 o 
 -21   4   5       13.25       13.17      4.73 o 
 -20   4   5       14.54       13.94      4.52 o 
 -19   4   5        0.28        1.56      2.79 o 
 -18   4   5       29.29       30.08      3.90 o 
 -17   4   5        0.07        4.01      2.45 o 
 -16   4   5       44.34       42.91      4.37 o 
 -15   4   5        0.27        0.39      2.42 o 
 -14   4   5       22.60       26.78      3.35 o 
 -13   4   5       25.60       22.81      2.08 o 
 -12   4   5       32.09       24.83      2.22 o 
 -11   4   5       18.52       14.91      1.87 o 
 -10   4   5       14.25       19.52      1.91 o 
  -9   4   5        0.49        1.51      1.10 o 
  -8   4   5        7.03        6.43      1.23 o 
  -7   4   5      172.28      162.61      4.55 o 
  -6   4   5      290.85      257.89      4.74 o 
  -5   4   5       46.16       37.38      1.76 o 
  -4   4   5       42.83       50.82      2.56 o 
  -3   4   5      185.88      198.74      5.19 o 
  -2   4   5       19.61       15.01      1.59 o 
  -1   4   5       28.90       31.99      2.15 o 
   0   4   5      765.30      724.76     11.93 o 
   1   4   5      507.85      482.84     11.13 o 
   2   4   5        1.55        5.27      1.49 o 
   3   4   5        5.92       10.11      1.70 o 
   4   4   5      176.97      187.63      5.76 o 
   5   4   5      463.40      460.93     13.10 o 
   6   4   5        3.41        1.87      1.16 o 
   7   4   5       34.94       24.60      2.37 o 
   8   4   5       18.96       17.97      2.79 o 
   9   4   5       36.75       43.08      3.30 o 
  10   4   5       12.35       10.49      2.09 o 
  11   4   5       39.03       31.08      4.50 o 
  12   4   5       55.14       44.81      4.63 o 
  13   4   5       12.21       11.23      2.32 o 
  14   4   5        6.58        6.90      2.62 o 
  15   4   5       24.18       26.25      5.05 o 
  16   4   5        5.17        8.28      3.26 o 
  17   4   5        1.32       -0.75      3.33 o 
  18   4   5        0.66       -3.38      3.38 o 
  19   4   5        0.75       -1.21     13.56 o 
  21   4   5        0.94       -2.79      7.46 o 
 -20   5   5        0.94        5.83     14.56 o 
 -19   5   5        0.00        2.07      3.63 o 
 -18   5   5        0.80        3.45      2.68 o 
 -17   5   5        1.51        3.97      2.85 o 
 -16   5   5       30.60       28.61      3.99 o 
 -15   5   5        0.46       -0.18      2.18 o 
 -14   5   5        0.36       -2.35      2.35 o 
 -13   5   5       27.45       26.81      4.29 o 
 -12   5   5        4.33        3.51      1.90 o 
 -11   5   5       55.05       57.41      4.40 o 
 -10   5   5        8.32        6.17      2.34 o 
  -9   5   5        0.64       -0.80      1.40 o 
  -8   5   5       27.29       21.77      2.05 o 
  -7   5   5        3.15        0.80      1.07 o 
  -6   5   5        8.02        8.48      1.55 o 
  -5   5   5       33.33       35.47      2.58 o 
  -4   5   5       40.28       36.25      2.54 o 
  -3   5   5        3.37        1.48      1.45 o 
  -2   5   5        2.68        0.47      1.52 o 
  -1   5   5        1.02        0.79      1.01 o 
   0   5   5        0.24        0.20      0.61 o 
   1   5   5      100.30       95.69      4.85 o 
   2   5   5       20.07       15.88      2.30 o 
   3   5   5       69.12       74.35      4.41 o 
   4   5   5        0.00        1.68      1.71 o 
   5   5   5      133.13      118.70      6.30 o 
   6   5   5        0.11        1.48      1.84 o 
   7   5   5       83.74       87.33      5.59 o 
   8   5   5        0.20        4.51      3.14 o 
   9   5   5        0.02        4.61      3.56 o 
  10   5   5        0.45        0.01      4.85 o 
  11   5   5        0.50        2.07      2.16 o 
  12   5   5        0.06        4.17      3.57 o 
  13   5   5        0.08       -4.01      4.81 o 
  14   5   5        4.18       10.04      4.51 o 
  15   5   5        1.10        3.03      3.81 o 
  16   5   5        0.95        1.98      3.63 o 
  17   5   5        1.13        3.69      4.42 o 
 -18   6   5        1.96       -4.54      4.54 o 
 -17   6   5       12.91       18.74      4.29 o 
 -16   6   5        9.17       13.69      3.66 o 
 -15   6   5        0.33        3.45      4.92 o 
 -14   6   5        0.20        1.01      2.91 o 
 -13   6   5        3.30        2.54      2.80 o 
 -12   6   5       15.35       15.03      3.71 o 
 -11   6   5        8.53        9.93      3.52 o 
 -10   6   5        0.08        0.02      1.91 o 
  -9   6   5        6.23        4.51      1.98 o 
  -8   6   5        0.00       -0.22      1.96 o 
  -7   6   5        0.65        0.81      1.67 o 
  -6   6   5        0.44        1.58      1.88 o 
  -5   6   5        1.82        2.24      1.77 o 
  -4   6   5       40.16       43.10      3.43 o 
  -3   6   5        0.64        0.02      1.46 o 
  -2   6   5        8.92        9.40      1.84 o 
  -1   6   5       17.15       16.01      2.87 o 
   0   6   5       30.49       38.29      5.00 o 
   1   6   5       65.52       65.06      6.41 o 
   2   6   5       90.54       97.47      7.59 o 
   3   6   5        0.00       -1.30      2.67 o 
   4   6   5       63.51       62.08      6.28 o 
   5   6   5        0.55        1.47      2.78 o 
   6   6   5       22.33       20.51      4.15 o 
   7   6   5        0.18        1.71      2.79 o 
   8   6   5        3.83        2.34      2.84 o 
   9   6   5        0.41        0.23      5.33 o 
  10   6   5        0.93        2.85      2.91 o 
  11   6   5        0.12       -2.63      4.58 o 
  12   6   5        2.63       13.61      5.25 o 
  13   6   5        1.08       -4.14      4.14 o 
  14   6   5        0.00      -10.58     14.97 o 
  15   6   5        1.76        7.89      6.29 o 
 -17   7   5        2.84      -11.09     11.09 o 
 -16   7   5        3.02       16.43     25.67 o 
 -15   7   5        3.24        9.04      6.42 o 
 -14   7   5        3.01       -1.82      2.64 o 
 -13   7   5        0.88       12.25      8.20 o 
 -12   7   5        0.53       -5.12      5.12 o 
 -11   7   5        2.54        1.69      3.99 o 
 -10   7   5        0.55        4.16      4.17 o 
  -9   7   5       13.22       16.20      3.86 o 
  -8   7   5        5.10        5.25      2.60 o 
  -7   7   5        0.01       -3.17      3.17 o 
  -6   7   5       10.77       17.30      4.00 o 
  -5   7   5        0.11       -3.43      3.43 o 
  -4   7   5        5.98       13.38      4.39 o 
  -3   7   5        2.17        3.16      2.60 o 
  -2   7   5       15.93       13.54      3.82 o 
  -1   7   5        5.11        3.09      2.87 o 
   0   7   5        0.02        1.71      2.56 o 
   1   7   5       11.08       10.86      3.23 o 
   2   7   5        4.86        6.10      3.03 o 
   3   7   5        3.16        5.73      3.32 o 
   4   7   5       33.02       30.69      5.08 o 
   5   7   5       19.05       16.33      3.95 o 
   6   7   5        1.35        4.89      3.08 o 
   7   7   5        0.02       -4.26      4.26 o 
   8   7   5        3.61        0.98      3.17 o 
   9   7   5        0.30       -3.75      4.54 o 
  10   7   5        6.40        7.34      4.80 o 
  11   7   5       11.27       15.79      6.90 o 
  12   7   5        0.24        0.81      3.79 o 
 -10   8   5        3.30       -1.17      6.77 o 
  -9   8   5        1.42        1.89      5.35 o 
  -8   8   5        0.61        7.95     11.49 o 
  -7   8   5        0.91       -5.84      5.84 o 
  -6   8   5        0.83        7.01      7.45 o 
  -5   8   5        0.21        2.35      3.87 o 
  -4   8   5        0.70        3.69      4.88 o 
  -3   8   5        5.57        5.25      3.26 o 
  -2   8   5        0.20       -5.71      5.71 o 
  -1   8   5        0.32        2.03      3.62 o 
   0   8   5        0.03       -1.43      3.08 o 
   1   8   5        0.51        4.20      3.74 o 
   2   8   5        4.21        3.25      4.15 o 
   3   8   5        1.37        5.67      4.08 o 
   4   8   5        0.87        4.87      4.01 o 
   5   8   5        1.12        0.34      3.43 o 
   6   8   5        0.02       -4.38      4.53 o 
   7   8   5        2.85        3.87      4.87 o 
   8   8   5        3.15        7.74      6.66 o 
  -2   9   5        2.67       -0.78      3.46 o 
 -22   0   6        0.13      -11.58     11.58 o 
 -21   0   6       34.50       33.60      7.21 o 
 -20   0   6       11.45       11.54      5.15 o 
 -19   0   6        2.95       -2.44      4.37 o 
 -18   0   6        8.37       19.30      5.61 o 
 -17   0   6       39.62       46.22      8.27 o 
 -16   0   6       22.61       15.72      5.00 o 
 -15   0   6        6.08        5.73      3.46 o 
 -14   0   6      124.88      122.43      5.87 o 
 -13   0   6      190.46      191.00      6.90 o 
 -12   0   6        1.89        1.27      2.07 o 
 -11   0   6      574.03      577.89     13.79 o 
 -10   0   6      682.63      686.29     23.12 o 
  -9   0   6      138.39      131.94      8.99 o 
  -8   0   6       41.08       35.79      4.11 o 
  -7   0   6      135.36      116.49      6.58 o 
  -6   0   6       10.85        9.93      1.06 o 
  -5   0   6       62.77       54.30      3.08 o 
  -4   0   6       33.79       34.55      2.42 o 
  -3   0   6     1366.78     1385.89     14.08 o 
  -2   0   6      493.35      552.16      9.59 o 
  -1   0   6      917.97      982.22     12.45 o 
   0   0   6       27.59       19.44      1.89 o 
   1   0   6        5.31        4.21      1.07 o 
   2   0   6      350.74      318.63     11.47 o 
   3   0   6      263.52      265.40      7.03 o 
   4   0   6        3.79        3.73      1.63 o 
   5   0   6      327.39      299.80      8.68 o 
   6   0   6      255.28      246.25      9.43 o 
   7   0   6        7.38        8.01      2.24 o 
   8   0   6        0.66        1.74      1.95 o 
   9   0   6       73.51       81.49      7.16 o 
  10   0   6      118.75      130.89      9.23 o 
  11   0   6      417.67      400.63     16.28 o 
  12   0   6      137.32      136.09      6.59 o 
  13   0   6      142.04      120.21      6.50 o 
  14   0   6        1.51        2.58      1.92 o 
  15   0   6       23.23       26.10      3.47 o 
  16   0   6       34.19       42.07      4.45 o 
  17   0   6       56.19       68.43      7.69 o 
  18   0   6        9.36        6.08      3.23 o 
  19   0   6       11.39       15.87      5.09 o 
  20   0   6       16.81       25.64      6.26 o 
  21   0   6        2.33       -4.74      4.74 o 
  22   0   6        2.54       10.27      5.88 o 
 -22   1   6        1.71        0.87      3.42 o 
 -21   1   6        1.09        1.02      2.77 o 
 -20   1   6        1.98        2.62      2.95 o 
 -19   1   6       29.91       29.98      4.49 o 
 -18   1   6       15.25       10.15      3.78 o 
 -17   1   6        5.01        1.59      2.62 o 
 -16   1   6       12.60       17.42      3.66 o 
 -15   1   6       89.03       88.37      6.53 o 
 -14   1   6        0.17       -1.67      1.67 o 
 -13   1   6       31.41       34.50      3.20 o 
 -12   1   6      266.02      232.35      9.07 o 
 -11   1   6      114.84      106.51      3.39 o 
 -10   1   6        0.12        1.34      0.65 o 
  -9   1   6       11.18       13.36      1.21 o 
  -8   1   6      279.80      275.07      4.72 o 
  -7   1   6       77.12       67.95      2.59 o 
  -6   1   6       60.59       58.99      2.35 o 
  -5   1   6        3.68        3.45      0.87 o 
  -4   1   6        0.64        0.09      0.53 o 
  -3   1   6      253.03      267.76      3.72 o 
  -2   1   6      424.97      412.37      4.92 o 
  -1   1   6      317.30      313.37      4.44 o 
   0   1   6       24.22       26.52      1.33 o 
   1   1   6       12.79       10.68      1.15 o 
   2   1   6        4.94        4.44      0.90 o 
   3   1   6      218.05      231.22      4.54 o 
   4   1   6      311.51      307.09      4.89 o 
   5   1   6       10.03        7.88      1.10 o 
   6   1   6        5.85        6.47      1.14 o 
   7   1   6       86.32       77.60      3.17 o 
   8   1   6       98.23      101.60      4.06 o 
   9   1   6      135.92      124.18      4.65 o 
  10   1   6      809.56      816.27     11.93 o 
  11   1   6       33.89       36.64      2.33 o 
  12   1   6       78.07       67.53      3.16 o 
  13   1   6        0.04       -0.57      1.09 o 
  14   1   6        0.25        0.23      1.23 o 
  15   1   6        0.10        0.75      1.78 o 
  16   1   6        9.55       13.49      2.36 o 
  17   1   6        8.34       11.95      3.53 o 
  18   1   6        3.16        5.28      3.60 o 
  19   1   6        0.74        2.66      5.08 o 
  20   1   6        5.98        5.96      4.45 o 
  21   1   6        0.11        5.10      4.38 o 
  22   1   6        1.73       15.72      5.72 o 
  23   1   6        1.18       -6.36      6.36 o 
 -22   2   6        0.18        3.61      6.23 o 
 -21   2   6        0.07        2.95      2.91 o 
 -20   2   6        1.96        1.81      2.88 o 
 -19   2   6        7.53       14.85      3.71 o 
 -18   2   6        0.12       -0.24      2.76 o 
 -17   2   6       33.17       31.65      4.40 o 
 -16   2   6       30.50       21.88      3.64 o 
 -15   2   6        0.27        1.94      2.28 o 
 -14   2   6       25.04       20.53      2.77 o 
 -13   2   6       15.59       17.56      2.24 o 
 -12   2   6       98.02       85.09      4.33 o 
 -11   2   6        1.42        2.41      1.22 o 
 -10   2   6        1.08        0.81      1.18 o 
  -9   2   6        6.56       10.47      1.42 o 
  -8   2   6      144.68      132.53      4.17 o 
  -7   2   6       10.31        8.51      1.29 o 
  -6   2   6       97.45       91.57      2.78 o 
  -5   2   6      163.80      143.98      3.77 o 
  -4   2   6       19.54       17.98      1.26 o 
  -3   2   6        5.52        8.28      0.81 o 
  -2   2   6        6.31        4.27      0.72 o 
  -1   2   6       42.91       36.28      1.68 o 
   0   2   6        2.79        1.65      0.84 o 
   1   2   6       17.69       15.02      1.42 o 
   2   2   6      100.83       93.87      2.96 o 
   3   2   6      281.50      288.43      5.12 o 
   4   2   6      128.24      120.09      3.19 o 
   5   2   6        2.20        1.45      0.98 o 
   6   2   6      293.76      301.47      5.79 o 
   7   2   6        1.70        1.41      1.04 o 
   8   2   6       72.68       75.89      2.91 o 
   9   2   6      179.96      192.22      4.69 o 
  10   2   6        0.75        2.64      1.53 o 
  11   2   6        2.05        0.74      1.14 o 
  12   2   6        5.87        4.41      1.14 o 
  13   2   6        3.47        6.29      1.71 o 
  14   2   6       39.72       39.54      3.84 o 
  15   2   6       49.24       56.40      5.18 o 
  16   2   6        0.53        0.22      1.99 o 
  17   2   6        2.06        2.56      2.33 o 
  18   2   6       10.75       15.40      4.35 o 
  19   2   6        2.86       -2.67      5.07 o 
  20   2   6        0.50        9.12      5.76 o 
  21   2   6        6.96       12.03      6.27 o 
  22   2   6        4.73        2.79      6.10 o 
 -21   3   6        5.45       13.41      5.77 o 
 -20   3   6        0.59       -5.41      5.41 o 
 -19   3   6       25.63       19.22      7.75 o 
 -18   3   6        9.96        4.96      3.05 o 
 -17   3   6        0.14        3.57      2.76 o 
 -16   3   6        0.42       -1.27      2.19 o 
 -15   3   6       33.66       33.94      3.63 o 
 -14   3   6        4.30        0.62      1.80 o 
 -13   3   6       19.86       11.09      2.22 o 
 -12   3   6        3.61        3.46      1.66 o 
 -11   3   6        3.96        1.48      1.65 o 
 -10   3   6        3.81        2.45      1.50 o 
  -9   3   6       33.09       34.61      2.38 o 
  -8   3   6       69.11       72.41      3.52 o 
  -7   3   6       18.50       11.85      1.66 o 
  -6   3   6      121.50      105.92      4.17 o 
  -5   3   6        2.88        0.43      1.04 o 
  -4   3   6       14.55       15.40      1.15 o 
  -3   3   6      211.99      215.48      3.93 o 
  -2   3   6      172.37      186.30      3.82 o 
  -1   3   6      225.31      211.86      3.93 o 
   0   3   6       14.93       18.37      1.32 o 
   1   3   6        3.92        4.97      1.11 o 
   2   3   6      189.66      184.00      3.39 o 
   3   3   6      223.39      220.86      7.23 o 
   4   3   6       23.29       19.57      2.61 o 
   5   3   6       36.02       34.35      2.88 o 
   6   3   6      116.31      107.27      4.95 o 
   7   3   6       57.74       55.69      3.78 o 
   8   3   6       43.83       42.56      3.35 o 
   9   3   6       11.83        9.18      1.86 o 
  10   3   6       43.50       33.48      2.25 o 
  11   3   6       18.78       11.08      2.72 o 
  12   3   6       21.43       22.89      4.25 o 
  13   3   6        9.98        9.95      3.57 o 
  14   3   6       10.66        8.23      2.88 o 
  15   3   6        5.91        5.48      5.61 o 
  16   3   6       10.25        2.04      3.26 o 
  17   3   6        0.65        8.47      7.20 o 
  18   3   6        5.86        5.38      3.18 o 
  19   3   6        0.57       -1.79      6.01 o 
  20   3   6        6.06       23.23      7.81 o 
 -20   4   6        0.08      -16.49     16.49 o 
 -19   4   6       17.23       10.03      4.86 o 
 -18   4   6        0.20       -0.72      2.88 o 
 -17   4   6        2.62        1.32      3.44 o 
 -16   4   6       23.15       22.63      3.17 o 
 -15   4   6        3.98        2.25      2.74 o 
 -14   4   6       27.81       22.26      3.27 o 
 -13   4   6        5.18        5.96      2.21 o 
 -12   4   6        0.14        2.06      2.19 o 
 -11   4   6       32.96       41.85      3.74 o 
 -10   4   6       10.46       13.12      1.88 o 
  -9   4   6        3.67        1.41      1.11 o 
  -8   4   6       23.78       24.10      2.12 o 
  -7   4   6       43.20       49.11      2.55 o 
  -6   4   6        0.14        1.34      0.56 o 
  -5   4   6        0.65        1.35      0.56 o 
  -4   4   6      123.54      124.85      4.22 o 
  -3   4   6        6.44        5.55      1.24 o 
  -2   4   6       98.11      103.32      3.84 o 
  -1   4   6       59.28       60.61      3.11 o 
   0   4   6       62.39       56.31      3.79 o 
   1   4   6       52.66       53.24      3.74 o 
   2   4   6      231.80      244.91      7.50 o 
   3   4   6       32.34       32.63      2.88 o 
   4   4   6        1.12        1.42      1.36 o 
   5   4   6        1.47        2.30      1.39 o 
   6   4   6       16.07       12.00      1.99 o 
   7   4   6       29.46       30.33      3.10 o 
   8   4   6        0.05        2.39      2.86 o 
   9   4   6        7.02       10.00      2.08 o 
  10   4   6        5.78        3.08      2.96 o 
  11   4   6       10.09        8.00      3.28 o 
  12   4   6        6.73        2.58      2.88 o 
  13   4   6        4.06        4.76      3.22 o 
  14   4   6        1.36        4.66      3.77 o 
  15   4   6        6.37        6.63      3.73 o 
  16   4   6        1.63        3.69      3.51 o 
  17   4   6        2.34       -1.40      3.78 o 
  18   4   6       15.21       12.85      6.86 o 
 -19   5   6       18.11        2.22      6.71 o 
 -18   5   6        3.97        8.00      4.00 o 
 -17   5   6        1.08       -0.35      3.10 o 
 -16   5   6        9.12       14.62      3.31 o 
 -15   5   6       43.91       51.00      4.93 o 
 -14   5   6        5.34        6.76      5.38 o 
 -13   5   6        1.18        5.50      2.86 o 
 -12   5   6        0.06        3.12      2.87 o 
 -11   5   6        5.72        7.37      3.56 o 
 -10   5   6       26.27       33.84      4.34 o 
  -9   5   6       31.05       40.38      3.41 o 
  -8   5   6        6.02        2.02      2.64 o 
  -7   5   6       23.32       16.81      2.36 o 
  -6   5   6       15.91       10.37      1.88 o 
  -5   5   6       28.27       23.29      2.56 o 
  -4   5   6       13.20       15.34      1.81 o 
  -3   5   6       83.96       93.33      4.01 o 
  -2   5   6       13.50       20.27      2.04 o 
  -1   5   6       22.08       16.77      1.66 o 
   0   5   6       36.09       36.45      3.21 o 
   1   5   6        3.91        6.49      2.40 o 
   2   5   6       17.11        8.37      2.14 o 
   3   5   6       21.17       23.49      5.17 o 
   4   5   6        9.23        5.08      3.13 o 
   5   5   6        8.37       12.94      4.41 o 
   6   5   6       34.68       27.83      5.76 o 
   7   5   6        4.23        7.40      3.78 o 
   8   5   6       10.23       15.89      6.05 o 
   9   5   6       12.88       16.63      5.10 o 
  10   5   6        1.73       -1.25      3.48 o 
  11   5   6        7.14        6.14      3.58 o 
  12   5   6        0.17        6.15      3.53 o 
  13   5   6        0.16        3.26      3.48 o 
  14   5   6        4.05        7.35      3.70 o 
  15   5   6        1.31        2.96      4.23 o 
 -18   6   6        0.83       -0.17      7.89 o 
 -17   6   6        6.72       -5.94      5.94 o 
 -16   6   6        2.35        3.40      3.77 o 
 -15   6   6        0.14        8.17      3.25 o 
 -14   6   6        2.74       -1.72      2.92 o 
 -13   6   6        0.61       -0.60      3.00 o 
 -12   6   6        9.45       14.36      4.65 o 
 -11   6   6        9.07       10.83      3.00 o 
 -10   6   6       12.82        9.72      3.75 o 
  -9   6   6       10.11        6.77      2.43 o 
  -8   6   6        1.23        1.26      2.35 o 
  -7   6   6        3.74        3.46      2.67 o 
  -6   6   6        0.98        2.72      3.80 o 
  -5   6   6       47.71       55.23      5.90 o 
  -4   6   6       37.33       41.05      4.84 o 
  -3   6   6       16.51       21.20      4.34 o 
  -2   6   6        0.01        0.08      3.26 o 
  -1   6   6       12.09       10.32      3.51 o 
   0   6   6        0.11        2.98      2.69 o 
   1   6   6       40.92       47.38      5.95 o 
   2   6   6       71.32       79.71      7.17 o 
   3   6   6        3.18       -0.76      2.60 o 
   4   6   6        0.15        0.24      2.68 o 
   5   6   6        3.67        6.00      3.30 o 
   6   6   6        5.78        9.65      3.86 o 
   7   6   6       11.65        5.78      9.11 o 
   8   6   6       18.36       24.26     17.00 o 
   9   6   6        4.26        6.28      4.35 o 
  10   6   6        4.40       18.70      5.38 o 
  11   6   6        0.03       -2.73      6.98 o 
  12   6   6        0.03        6.08      3.89 o 
 -15   7   6        0.11       -8.64      8.64 o 
 -14   7   6        1.34        3.70      6.57 o 
 -13   7   6        1.85        0.50      5.42 o 
 -12   7   6        3.00       -2.11      7.51 o 
 -11   7   6        1.39        4.14      4.41 o 
 -10   7   6        0.73       -5.22      5.22 o 
  -9   7   6        2.50        3.82     10.91 o 
  -8   7   6       14.80       -0.84      4.61 o 
  -7   7   6        2.07        1.81      3.49 o 
  -6   7   6       10.30        5.70      4.71 o 
  -5   7   6        0.82       -4.83      4.83 o 
  -4   7   6       15.77       20.20      4.44 o 
  -3   7   6        0.05        2.02      3.28 o 
  -2   7   6        2.02        6.34      3.14 o 
  -1   7   6       22.68       17.46      3.87 o 
   0   7   6        8.31       19.35      4.24 o 
   1   7   6        0.63        0.31      2.90 o 
   2   7   6        9.28        9.01      3.12 o 
   3   7   6       15.60       15.39      5.33 o 
   4   7   6        0.28        7.44      3.78 o 
   5   7   6        5.64        3.27      3.47 o 
   6   7   6        0.13       -0.13      5.89 o 
   7   7   6        5.34        5.86      4.48 o 
   8   7   6        0.00       -7.34      7.34 o 
   9   7   6        0.09        5.04      5.89 o 
  -4   8   6        0.13        9.70      6.41 o 
  -3   8   6        8.64       12.65      7.32 o 
  -2   8   6       11.67       13.47      8.04 o 
  -1   8   6        0.04        4.93      5.34 o 
   0   8   6       10.10        4.46      4.07 o 
   1   8   6        3.52        9.99      4.35 o 
   2   8   6        0.26        3.79      3.25 o 
   3   8   6        0.16       -4.55      6.42 o 
   4   8   6        0.76        6.65      5.66 o 
 -21   1   7        1.13        2.31      4.44 o 
 -20   1   7        0.04       -2.76      2.76 o 
 -19   1   7        5.91        6.93      2.95 o 
 -18   1   7        2.20        5.23      3.18 o 
 -17   1   7       16.78       24.83      4.67 o 
 -16   1   7        3.33        5.84      2.57 o 
 -15   1   7       22.17       13.03      3.01 o 
 -14   1   7       21.28       20.23      3.71 o 
 -13   1   7        0.03        2.61      2.47 o 
 -12   1   7       47.39       48.37      4.85 o 
 -11   1   7       43.17       31.76      3.00 o 
 -10   1   7       62.01       60.89      3.87 o 
  -9   1   7       77.90       79.05      2.48 o 
  -8   1   7        0.58       -0.14      0.73 o 
  -7   1   7       80.66       84.97      3.52 o 
  -6   1   7        1.86        1.30      0.97 o 
  -5   1   7       34.80       31.85      1.35 o 
  -4   1   7       89.68       95.73      2.56 o 
  -3   1   7       11.41       11.57      1.08 o 
  -2   1   7       52.06       45.02      1.95 o 
  -1   1   7        0.20        0.59      0.57 o 
   0   1   7       17.47       18.93      1.56 o 
   1   1   7       24.51       31.99      1.99 o 
   2   1   7       81.79       79.71      2.92 o 
   3   1   7       53.07       47.75      2.32 o 
   4   1   7       95.05       87.37      3.06 o 
   5   1   7      266.18      255.15      5.33 o 
   6   1   7       84.32       87.36      3.38 o 
   7   1   7      128.83      120.32      3.99 o 
   8   1   7        0.78        0.20      1.26 o 
   9   1   7      120.88      124.23      4.58 o 
  10   1   7        9.37       10.91      1.60 o 
  11   1   7       36.47       37.64      4.09 o 
  12   1   7       74.93       74.05      5.17 o 
  13   1   7        0.03        1.18      2.09 o 
  14   1   7        3.00        1.78      1.99 o 
  15   1   7        0.00       -1.53      2.39 o 
  16   1   7        7.81       10.45      3.69 o 
  17   1   7        1.38       -1.51      3.04 o 
  18   1   7        5.81        3.48      5.60 o 
  19   1   7        0.41       -5.91      5.91 o 
  20   1   7       16.12       23.30      7.19 o 
  21   1   7        2.72       -1.24      5.91 o 
 -21   2   7        5.48       16.69      7.78 o 
 -20   2   7        4.94        4.05      4.56 o 
 -19   2   7        2.01        6.81      2.87 o 
 -18   2   7       23.41       29.30      4.47 o 
 -17   2   7        0.15        0.98      2.86 o 
 -16   2   7       22.45       28.40      4.24 o 
 -15   2   7        2.45        1.23      2.48 o 
 -14   2   7       66.20       65.02      5.79 o 
 -13   2   7       24.73       27.60      2.77 o 
 -12   2   7        2.01        2.00      1.50 o 
 -11   2   7      172.19      165.83      5.48 o 
 -10   2   7        1.75        4.39      1.53 o 
  -9   2   7      282.62      299.67      5.70 o 
  -8   2   7      133.87      150.49      4.48 o 
  -7   2   7        0.05        2.25      1.12 o 
  -6   2   7        7.84        7.24      1.30 o 
  -5   2   7      202.52      190.75      4.16 o 
  -4   2   7        0.00        0.24      0.49 o 
  -3   2   7      169.81      167.94      3.40 o 
  -2   2   7      162.79      166.60      3.46 o 
  -1   2   7       59.53       61.08      2.84 o 
   0   2   7        1.03        0.07      1.05 o 
   1   2   7      137.34      131.85      4.23 o 
   2   2   7       74.14       65.12      2.83 o 
   3   2   7       43.62       44.91      2.53 o 
   4   2   7      844.16      860.11     10.39 o 
   5   2   7      201.94      224.71      5.75 o 
   6   2   7      307.59      293.79      6.25 o 
   7   2   7       18.85       21.33      1.92 o 
   8   2   7       11.96       11.50      1.55 o 
   9   2   7       65.84       67.41      3.00 o 
  10   2   7        0.20        1.32      1.42 o 
  11   2   7       37.24       32.66      3.10 o 
  12   2   7       10.04        4.86      2.80 o 
  13   2   7       18.61       17.95      3.94 o 
  14   2   7        0.23        0.07      3.04 o 
  15   2   7        0.00        0.04      3.52 o 
  16   2   7        4.59        3.25      3.36 o 
  17   2   7        9.70        9.49      3.66 o 
  18   2   7        0.18       -0.30      7.44 o 
  19   2   7       10.39       15.72      6.03 o 
  20   2   7        1.33        5.90      6.03 o 
  21   2   7        1.13       12.38      4.82 o 
 -20   3   7        0.09       -5.43      5.43 o 
 -19   3   7        3.81        3.59      3.02 o 
 -18   3   7       20.30       30.27      5.00 o 
 -17   3   7       16.68       16.08      4.04 o 
 -16   3   7       19.16       22.04      4.06 o 
 -15   3   7       23.60       25.96      5.88 o 
 -14   3   7        0.59        4.12      2.31 o 
 -13   3   7        4.20        3.84      1.88 o 
 -12   3   7       29.25       41.38      3.73 o 
 -11   3   7       48.49       59.50      4.22 o 
 -10   3   7       53.30       63.03      3.90 o 
  -9   3   7        8.10        8.64      1.66 o 
  -8   3   7       29.11       29.32      2.85 o 
  -7   3   7        0.02        3.49      1.25 o 
  -6   3   7        9.02        3.85      1.00 o 
  -5   3   7       44.74       46.52      2.27 o 
  -4   3   7      252.28      262.55      4.06 o 
  -3   3   7      122.01      118.82      2.93 o 
  -2   3   7      127.78      137.20      3.35 o 
  -1   3   7       58.31       71.53      2.54 o 
   0   3   7        3.21        6.30      0.96 o 
   1   3   7        1.04       -0.88      1.01 o 
   2   3   7       40.04       40.81      2.11 o 
   3   3   7      132.38      131.78      3.69 o 
   4   3   7        2.93        0.07      2.16 o 
   5   3   7        2.47        2.01      1.91 o 
   6   3   7       43.38       38.81      4.06 o 
   7   3   7        1.16        0.93      1.90 o 
   8   3   7       30.94       32.82      3.78 o 
   9   3   7       28.27       23.48      3.18 o 
  10   3   7        0.34       -1.39      2.93 o 
  11   3   7        2.01        3.26      2.96 o 
  12   3   7        0.01        0.96      2.75 o 
  13   3   7        0.08       -3.51      3.51 o 
  14   3   7        0.73       -5.17      5.17 o 
  15   3   7        1.67        5.09      5.47 o 
  16   3   7        9.92       13.39      4.65 o 
  17   3   7        1.03      -10.98     10.98 o 
  18   3   7        0.09        4.11      5.95 o 
  19   3   7        4.65        8.54      6.65 o 
 -19   4   7        1.25        3.29     11.94 o 
 -18   4   7       13.72        9.84      6.01 o 
 -17   4   7       17.95        9.36      3.38 o 
 -16   4   7        1.21        2.16      4.07 o 
 -15   4   7        4.67        5.64      3.10 o 
 -14   4   7       23.10       27.80      3.44 o 
 -13   4   7       19.78       21.91      3.23 o 
 -12   4   7       23.71       22.01      3.06 o 
 -11   4   7        2.38       -1.10      2.33 o 
 -10   4   7       13.03        9.74      2.40 o 
  -9   4   7       15.23       14.19      3.25 o 
  -8   4   7        4.58        5.81      2.53 o 
  -7   4   7       33.75       35.62      2.63 o 
  -6   4   7        1.67       -0.24      1.27 o 
  -5   4   7        4.49        4.56      1.15 o 
  -4   4   7       17.67       14.78      1.71 o 
  -3   4   7       30.53       37.75      3.01 o 
  -2   4   7       50.76       52.66      3.53 o 
  -1   4   7        2.07        0.53      1.96 o 
   0   4   7       26.72       22.51      3.22 o 
   1   4   7       23.80       18.74      3.01 o 
   2   4   7      104.56      113.46      7.13 o 
   3   4   7       14.84       24.31      5.35 o 
   4   4   7        1.38        0.44      3.10 o 
   5   4   7        3.99        4.37      2.92 o 
   6   4   7       10.17        9.70      3.29 o 
   7   4   7       39.22       32.70      4.92 o 
   8   4   7        9.23       12.84      4.52 o 
   9   4   7       34.41       35.77      5.24 o 
  10   4   7       15.94       18.60      4.06 o 
  11   4   7        2.40        7.71      3.51 o 
  12   4   7        0.47        4.65      3.61 o 
  13   4   7        0.35        2.82      3.29 o 
  14   4   7        4.05        4.98      3.58 o 
  15   4   7        4.42        5.30      3.62 o 
 -18   5   7        0.68       -5.83      7.10 o 
 -17   5   7        1.83       -1.35     26.59 o 
 -16   5   7        2.71        7.45      5.33 o 
 -15   5   7       14.80       11.33      3.66 o 
 -14   5   7        2.62        2.91      5.30 o 
 -13   5   7        1.30        4.46      4.54 o 
 -12   5   7        2.23        1.01      3.12 o 
 -11   5   7        4.12       -0.23      3.49 o 
 -10   5   7        2.06        4.39      3.84 o 
  -9   5   7        6.95        5.52      2.25 o 
  -8   5   7       58.59       53.03      4.80 o 
  -7   5   7        3.64        6.14      2.69 o 
  -6   5   7        6.49       10.63      2.69 o 
  -5   5   7        9.68        3.48      3.97 o 
  -4   5   7        3.59        5.00      3.54 o 
  -3   5   7        5.03       12.73      8.15 o 
  -2   5   7       10.99       10.95      3.76 o 
  -1   5   7        8.14        4.82      3.52 o 
   0   5   7        3.94        4.34      3.59 o 
   1   5   7        3.52        5.86      4.30 o 
   2   5   7       27.48       14.33      6.44 o 
   3   5   7       14.02       17.93      5.23 o 
   4   5   7        0.68        0.75      4.27 o 
   5   5   7       26.13       18.77      5.14 o 
   6   5   7        7.20        7.86      4.43 o 
   7   5   7       38.91       35.20      6.62 o 
   8   5   7       16.85       15.72      5.07 o 
   9   5   7        4.06        3.83      3.32 o 
  10   5   7        1.74        2.69      3.47 o 
  11   5   7        8.59       -0.20      5.16 o 
  12   5   7        0.47       -3.22      3.22 o 
  13   5   7        1.01        3.82      5.37 o 
 -16   6   7        3.90       19.16      7.13 o 
 -15   6   7        2.67        2.67      4.14 o 
 -14   6   7        0.02       -9.49      9.49 o 
 -13   6   7        0.55        8.31      4.74 o 
 -12   6   7        0.00        5.75      3.86 o 
 -11   6   7        4.64       18.00      3.96 o 
 -10   6   7       21.90       18.96      6.13 o 
  -9   6   7        6.32       13.22      5.95 o 
  -8   6   7        0.02       -0.86      4.24 o 
  -7   6   7       18.74       20.23      5.86 o 
  -6   6   7        7.09        4.03      3.80 o 
  -5   6   7        0.96       -4.16      4.16 o 
  -4   6   7       23.20       23.60      4.57 o 
  -3   6   7        2.97        1.98      2.90 o 
  -2   6   7        0.52        0.69      3.61 o 
  -1   6   7        7.07        3.36      3.14 o 
   0   6   7       14.16       13.45      4.68 o 
   1   6   7       20.63       22.79      5.82 o 
   2   6   7        0.00       -2.60      3.80 o 
   3   6   7        8.24       16.20      8.96 o 
   4   6   7        1.14       -1.03      3.35 o 
   5   6   7        0.02        3.29      3.99 o 
   6   6   7        1.51        4.06      4.96 o 
   7   6   7        0.33        7.01      3.92 o 
   8   6   7        0.40        8.65      4.48 o 
   9   6   7        0.16        0.38      3.39 o 
  11   6   7        4.37        1.96      8.13 o 
 -12   7   7        3.87       20.51      7.08 o 
 -11   7   7        4.43        2.90      6.41 o 
 -10   7   7        0.60       -7.33      7.33 o 
  -9   7   7       12.27       17.52      5.43 o 
  -8   7   7        7.34       10.08      6.24 o 
  -7   7   7        8.05       14.60      8.02 o 
  -6   7   7        0.49        6.72      4.73 o 
  -5   7   7        8.24       16.97      8.14 o 
  -4   7   7        2.08       -1.05      4.09 o 
  -3   7   7        0.06        2.82      6.17 o 
  -2   7   7        9.59        7.49      7.66 o 
  -1   7   7        6.45        1.74      4.16 o 
   0   7   7        2.58       -2.30      3.27 o 
   1   7   7        1.37       -4.04      4.04 o 
   2   7   7        9.00        7.56      3.72 o 
   3   7   7        0.02        3.50      5.40 o 
   2   8   7        1.37       -6.35      8.44 o 
 -20   0   8        0.63        4.25      7.02 o 
 -19   0   8        0.30        0.98      4.23 o 
 -18   0   8        4.93       12.31      5.54 o 
 -17   0   8       17.62       26.29      6.41 o 
 -16   0   8       94.20      103.85     10.94 o 
 -15   0   8        1.96        5.18      4.23 o 
 -14   0   8       26.68       25.59      5.66 o 
 -13   0   8       14.91       16.54      5.99 o 
 -12   0   8        4.13        2.85      3.56 o 
 -11   0   8       27.34       28.38      5.55 o 
 -10   0   8       86.35       92.96      8.71 o 
  -9   0   8       15.16       16.53      4.18 o 
  -8   0   8       33.87       47.21      6.06 o 
  -7   0   8       10.24        6.60      1.36 o 
  -6   0   8       12.45        8.49      1.26 o 
  -5   0   8      274.42      284.15      6.52 o 
  -4   0   8       74.28       77.20      3.81 o 
  -3   0   8       63.28       61.20      4.13 o 
  -2   0   8        0.20        0.20      1.38 o 
  -1   0   8       61.86       59.48      3.78 o 
   0   0   8       26.81       19.69      2.16 o 
   1   0   8        0.37       -2.09      2.09 o 
   2   0   8      447.06      473.54     16.88 o 
   3   0   8      376.79      406.33     15.39 o 
   4   0   8       16.25       23.49      3.90 o 
   5   0   8      136.95      135.48      7.67 o 
   6   0   8      228.51      245.31     10.21 o 
   7   0   8       32.36       35.28      4.00 o 
   8   0   8        8.05        8.45      2.95 o 
   9   0   8        9.11       14.54      4.33 o 
  10   0   8       86.89       84.65      8.95 o 
  11   0   8        2.24        3.28      3.51 o 
  12   0   8       36.06       38.59     12.20 o 
  13   0   8       62.43       73.29      8.69 o 
  14   0   8        3.80        7.60      7.59 o 
  15   0   8        0.32        0.28      3.91 o 
  16   0   8       46.25       66.63      9.01 o 
 -20   1   8        0.68        8.18      4.01 o 
 -19   1   8        6.71        9.59      3.72 o 
 -18   1   8        6.37        7.26      3.66 o 
 -17   1   8       13.43       19.77      3.87 o 
 -16   1   8        0.19        4.42      3.08 o 
 -15   1   8       77.14       88.45      6.96 o 
 -14   1   8        3.23        2.32      2.85 o 
 -13   1   8       15.90       11.34      4.82 o 
 -12   1   8       62.65       52.66      5.04 o 
 -11   1   8       52.39       49.60      4.93 o 
 -10   1   8        3.28        2.02      2.35 o 
  -9   1   8       41.78       51.85      4.70 o 
  -8   1   8        0.05        0.69      1.50 o 
  -7   1   8        9.86        9.42      1.63 o 
  -6   1   8       43.68       41.45      2.43 o 
  -5   1   8       48.82       39.94      1.72 o 
  -4   1   8        5.18        3.72      0.86 o 
  -3   1   8       37.03       37.79      1.90 o 
  -2   1   8       25.85       32.42      1.74 o 
  -1   1   8        2.37        3.72      1.14 o 
   0   1   8        0.04       -0.21      0.91 o 
   1   1   8       23.47       20.09      1.47 o 
   2   1   8       49.52       49.29      2.15 o 
   3   1   8        5.18        5.01      0.98 o 
   4   1   8        5.66        5.59      0.95 o 
   5   1   8        3.60        4.80      1.21 o 
   6   1   8      160.73      144.45      4.27 o 
   7   1   8       23.79       22.81      2.86 o 
   8   1   8        2.32        1.35      2.28 o 
   9   1   8       48.16       43.78      4.29 o 
  10   1   8       31.89       32.76      3.91 o 
  11   1   8       35.37       41.12      4.38 o 
  12   1   8        0.40        5.17      3.57 o 
  13   1   8       14.21       13.98      2.96 o 
  14   1   8        0.08        0.16      3.13 o 
  15   1   8       12.46       15.53      5.77 o 
  16   1   8        1.64        3.01      3.44 o 
  17   1   8       14.60       11.49      5.40 o 
  18   1   8        0.00       -2.83      5.37 o 
 -20   2   8        2.65       -5.05      6.52 o 
 -19   2   8        0.79       10.92      4.52 o 
 -18   2   8        4.05        0.94      3.90 o 
 -17   2   8        5.36        4.61      3.25 o 
 -16   2   8       13.88       17.08      3.84 o 
 -15   2   8        1.41        1.57      2.65 o 
 -14   2   8       35.75       30.13      5.09 o 
 -13   2   8       18.54       17.16      3.37 o 
 -12   2   8        1.77        5.07      2.75 o 
 -11   2   8       60.40       58.41      5.25 o 
 -10   2   8       78.79       81.22      4.37 o 
  -9   2   8        1.65        1.94      1.54 o 
  -8   2   8        1.10        0.69      1.50 o 
  -7   2   8        2.04        2.91      1.32 o 
  -6   2   8        7.32        6.26      1.43 o 
  -5   2   8       14.43       17.22      1.75 o 
  -4   2   8        3.38        1.94      0.57 o 
  -3   2   8        6.76        6.25      0.87 o 
  -2   2   8       59.44       54.83      2.51 o 
  -1   2   8        5.53        3.08      1.04 o 
   0   2   8       39.16       39.13      2.33 o 
   1   2   8       61.79       54.37      2.95 o 
   2   2   8        6.41        8.47      1.57 o 
   3   2   8      248.77      251.77      6.38 o 
   4   2   8        0.04       -0.76      2.02 o 
   5   2   8      104.09      103.62      4.82 o 
   6   2   8        7.76        8.56      2.24 o 
   7   2   8        0.53       -0.99      2.96 o 
   8   2   8        0.30        0.51      1.93 o 
   9   2   8        2.59        1.34      3.15 o 
  10   2   8        2.60        0.94      2.77 o 
  11   2   8        1.32       -1.08      3.12 o 
  12   2   8        9.22        4.63      5.79 o 
  13   2   8        0.00        2.77      3.15 o 
  14   2   8        3.71        0.39      3.47 o 
  15   2   8        2.44        3.87      3.54 o 
  16   2   8        4.16       -0.61      4.70 o 
  18   2   8        8.15       26.31      7.77 o 
  19   2   8        1.68       -1.82      6.43 o 
 -19   3   8        3.54       27.57      9.15 o 
 -18   3   8        1.64        5.03      3.85 o 
 -17   3   8        0.80       -4.44      4.44 o 
 -16   3   8        4.75        9.01      4.38 o 
 -15   3   8       28.44       33.93      4.88 o 
 -14   3   8        1.54       -0.58      3.11 o 
 -13   3   8       30.49       26.76      4.12 o 
 -12   3   8        8.01       10.86      3.64 o 
 -11   3   8        0.97        2.98      2.71 o 
 -10   3   8        0.09       -2.20      2.20 o 
  -9   3   8        2.29        3.36      1.98 o 
  -8   3   8        0.05        0.57      1.60 o 
  -7   3   8        1.34        1.57      1.52 o 
  -6   3   8       23.74       18.87      2.24 o 
  -5   3   8       28.68       29.23      2.06 o 
  -4   3   8      108.51      105.94      3.61 o 
  -3   3   8        0.66        1.00      0.87 o 
  -2   3   8      111.84      120.05      4.12 o 
  -1   3   8       40.24       33.06      2.59 o 
   0   3   8      150.28      150.31      5.53 o 
   1   3   8        5.78        3.45      1.45 o 
   2   3   8       89.36       96.34      4.58 o 
   3   3   8       31.84       35.30      2.91 o 
   4   3   8        9.25        6.70      1.73 o 
   5   3   8        8.67       10.09      3.24 o 
   6   3   8       10.23       12.52      3.59 o 
   7   3   8       13.14       18.03      4.33 o 
   8   3   8        0.63        1.76      2.93 o 
   9   3   8        0.94        4.02      2.92 o 
  10   3   8       19.29       19.78      4.36 o 
  11   3   8        1.43        3.58      3.45 o 
  12   3   8       30.06       30.25      5.38 o 
  13   3   8        3.94        7.05      3.08 o 
  14   3   8        7.34        7.28      4.04 o 
  15   3   8        0.70       -1.98      6.53 o 
 -18   4   8        1.23        6.47      6.76 o 
 -17   4   8        3.03        6.28      8.01 o 
 -16   4   8        3.30        8.43      5.66 o 
 -15   4   8        1.19       -0.71      4.27 o 
 -14   4   8        3.19        2.73      3.35 o 
 -13   4   8        1.86        2.87      3.90 o 
 -12   4   8        0.10       -4.45      4.45 o 
 -11   4   8       31.58       40.33      4.34 o 
 -10   4   8       32.32       45.32      3.72 o 
  -9   4   8        0.04        1.60      2.91 o 
  -8   4   8       17.13       15.56      3.03 o 
  -7   4   8       68.69       71.41      5.25 o 
  -6   4   8        1.24        3.59      2.20 o 
  -5   4   8        2.50       -0.35      2.05 o 
  -4   4   8        5.13        4.54      2.33 o 
  -3   4   8       17.32       20.56      3.96 o 
  -2   4   8        1.67        0.97      2.74 o 
  -1   4   8      144.79      143.94      8.94 o 
   0   4   8        3.66        7.89      3.03 o 
   1   4   8       14.03       11.98      3.63 o 
   2   4   8       30.90       28.22      4.57 o 
   3   4   8       18.71       16.62      3.70 o 
   4   4   8       27.33       25.12      4.55 o 
   5   4   8       66.43       71.12      6.95 o 
   6   4   8        0.84        0.11      3.03 o 
   7   4   8        6.71        6.07      2.96 o 
   8   4   8        0.16       -0.16      4.07 o 
   9   4   8        6.41        9.55      3.85 o 
  10   4   8        0.25        0.03      3.12 o 
  11   4   8       18.41       24.43      5.03 o 
  12   4   8       13.76       12.35      4.04 o 
  13   4   8        7.89       14.81      7.64 o 
 -17   5   8        0.00        7.07      4.81 o 
 -16   5   8        0.50       -5.62      5.99 o 
 -15   5   8        1.18        9.56      8.24 o 
 -14   5   8        2.06        3.93      4.54 o 
 -13   5   8       12.92       27.57      8.30 o 
 -12   5   8        3.08        1.14      4.06 o 
 -11   5   8        1.10       17.44      6.06 o 
 -10   5   8        3.54        4.57      2.66 o 
  -9   5   8       18.97       19.26      4.09 o 
  -8   5   8       16.76       10.35      3.96 o 
  -7   5   8        0.51       -3.98      3.98 o 
  -6   5   8        1.13        0.81      4.13 o 
  -5   5   8        0.56        7.01      4.01 o 
  -4   5   8        3.38        9.07      4.37 o 
  -3   5   8       37.72       57.81     15.24 o 
  -2   5   8       35.17       47.03      9.80 o 
  -1   5   8        6.49        7.70      4.78 o 
   0   5   8       20.94       35.39      6.85 o 
   1   5   8        9.14        7.43      4.02 o 
   2   5   8        2.87       -0.35      2.79 o 
   3   5   8        8.52        9.56      3.47 o 
   4   5   8        1.04        7.78      3.28 o 
   5   5   8        0.10       -4.55      4.55 o 
   6   5   8        2.30        1.24      3.40 o 
   7   5   8        0.49       -0.49      3.38 o 
   8   5   8       21.94       22.31      5.10 o 
   9   5   8        1.15        2.35      4.68 o 
  10   5   8       14.77       22.18      9.77 o 
  11   5   8        1.86        0.33      6.23 o 
 -10   6   8        1.73       11.91      5.73 o 
  -9   6   8        3.71        7.71      3.94 o 
  -8   6   8        0.02        5.17      5.32 o 
  -7   6   8        5.01       -7.02      7.26 o 
  -6   6   8        0.35       -1.07      3.22 o 
  -5   6   8        0.99       -4.01      4.01 o 
  -4   6   8        2.70        1.79      4.65 o 
  -3   6   8        6.21        3.73      4.14 o 
  -2   6   8        7.22        6.53      4.84 o 
  -1   6   8        5.47        0.54      3.75 o 
   0   6   8        6.18        9.32      5.70 o 
   1   6   8        8.95       12.44      4.83 o 
   2   6   8        3.83       -1.19      5.27 o 
   3   6   8        1.06        2.82      4.77 o 
   4   6   8        0.01        2.17      4.63 o 
   5   6   8        0.23       -6.30      7.62 o 
   6   6   8        9.08        3.79      6.43 o 
   7   6   8        0.48       -4.37      7.30 o 
   8   6   8        0.04       24.29     10.58 o 
   9   6   8        0.03       -0.82      8.00 o 
 -19   1   9        0.01        7.11      5.06 o 
 -18   1   9        0.54        0.33      4.87 o 
 -17   1   9        9.08       12.48      5.35 o 
 -16   1   9        8.44        0.50      3.72 o 
 -15   1   9        0.20       -1.80      2.58 o 
 -14   1   9        1.32        2.60      2.98 o 
 -13   1   9        4.36       10.40      3.11 o 
 -12   1   9        1.64        3.50      2.59 o 
 -11   1   9        4.89        6.24      2.76 o 
 -10   1   9        6.51        3.78      2.57 o 
  -9   1   9        0.01        0.63      1.69 o 
  -8   1   9        1.01        0.86      1.34 o 
  -7   1   9        2.74        2.10      1.40 o 
  -6   1   9       14.11       12.17      1.91 o 
  -5   1   9       11.45        6.60      1.54 o 
  -4   1   9       90.59       95.73      3.61 o 
  -3   1   9       57.56       62.60      2.94 o 
  -2   1   9       19.51       15.38      2.55 o 
  -1   1   9       31.81       34.70      2.75 o 
   0   1   9        3.77        1.31      1.19 o 
   1   1   9       78.36       71.62      3.72 o 
   2   1   9        5.16        5.69      2.20 o 
   3   1   9       56.23       61.65      4.22 o 
   4   1   9      102.49      102.20      5.40 o 
   5   1   9        4.33        2.18      1.97 o 
   6   1   9        7.03        5.27      1.86 o 
   7   1   9        0.00        0.25      1.97 o 
   8   1   9       11.85       13.78      3.00 o 
   9   1   9        3.88        5.83      2.43 o 
  10   1   9        2.07        0.69      2.72 o 
  11   1   9        2.14        1.01      3.80 o 
  12   1   9        0.89        2.99      3.20 o 
  13   1   9       21.03       18.88      4.52 o 
  14   1   9        3.14        5.46      4.71 o 
  15   1   9       11.44       12.05      6.28 o 
 -19   2   9        3.16       -8.70      8.70 o 
 -18   2   9       21.42       38.66     17.88 o 
 -17   2   9        9.27        8.68      5.34 o 
 -16   2   9        9.98        7.58      4.14 o 
 -15   2   9        7.18        9.39      3.52 o 
 -14   2   9       18.16       23.38      4.75 o 
 -13   2   9        2.92        6.66      2.58 o 
 -12   2   9        0.67       -6.84      6.84 o 
 -11   2   9        0.83        1.43      2.31 o 
 -10   2   9        0.01       -2.24      2.24 o 
  -9   2   9        5.30        9.69      2.07 o 
  -8   2   9       63.11       76.94      4.30 o 
  -7   2   9        3.84        2.95      1.61 o 
  -6   2   9       22.04       21.61      2.35 o 
  -5   2   9       39.73       38.98      2.90 o 
  -4   2   9        0.68       -1.05      1.90 o 
  -3   2   9       39.10       42.21      3.80 o 
  -2   2   9       35.30       43.60      3.12 o 
  -1   2   9        0.37       -1.49      1.49 o 
   0   2   9        0.26       -0.06      1.54 o 
   1   2   9        1.11        4.58      1.59 o 
   2   2   9        5.31        8.03      2.03 o 
   3   2   9       11.12        8.94      2.01 o 
   4   2   9       98.51      107.01      6.97 o 
   5   2   9       63.98       67.96      5.12 o 
   6   2   9       94.21       83.67      7.76 o 
   7   2   9        0.65        0.62      3.28 o 
   8   2   9       17.82       18.52      3.21 o 
   9   2   9        3.81       -3.95      3.95 o 
  10   2   9       28.75       35.93      5.27 o 
  11   2   9        8.19       10.66      3.52 o 
  12   2   9        6.02        9.23      3.77 o 
  13   2   9        0.03        4.49      3.91 o 
  14   2   9        0.04       -1.62      5.64 o 
 -18   3   9        0.63        9.23      4.99 o 
 -17   3   9        2.13       -4.85      4.85 o 
 -16   3   9        4.15       12.08      5.67 o 
 -15   3   9        0.89        3.73      5.35 o 
 -14   3   9        0.96        7.34      4.23 o 
 -13   3   9        6.23        3.61      2.87 o 
 -12   3   9        1.28       -4.10      4.10 o 
 -11   3   9        0.62        2.02      2.51 o 
 -10   3   9       26.06       22.77      3.53 o 
  -9   3   9       46.22       37.93      3.65 o 
  -8   3   9       12.30       11.49      2.31 o 
  -7   3   9        5.83        5.78      2.49 o 
  -6   3   9       28.64       31.00      3.89 o 
  -5   3   9        0.46       -1.06      2.44 o 
  -4   3   9       17.95       21.86      5.23 o 
  -3   3   9       31.29       32.13      5.73 o 
  -2   3   9        6.19        2.06      3.59 o 
  -1   3   9       10.42        7.13      3.36 o 
   0   3   9       17.09       23.21      4.03 o 
   1   3   9       10.72       14.48      3.48 o 
   2   3   9        0.66       -2.01      2.29 o 
   3   3   9       67.86       71.51      6.73 o 
   4   3   9        0.80        1.52      3.46 o 
   5   3   9       24.95       28.45      4.80 o 
   6   3   9        6.27        5.87      3.10 o 
   7   3   9        1.11        3.90      3.21 o 
   8   3   9        0.36        2.30      3.27 o 
   9   3   9       19.28       17.99      4.38 o 
  10   3   9       10.66       22.36      4.75 o 
  11   3   9        2.19        7.14      5.20 o 
  12   3   9        8.53       19.47     11.41 o 
  13   3   9        2.29        7.99      8.20 o 
 -16   4   9        1.33       11.41      6.40 o 
 -15   4   9        1.55        0.44      4.19 o 
 -14   4   9        0.75        6.48      5.50 o 
 -13   4   9        9.76       11.33      7.28 o 
 -12   4   9       21.67       32.13     10.02 o 
 -11   4   9       14.99       21.17      8.90 o 
 -10   4   9        0.36       -0.83      4.68 o 
  -9   4   9        5.17        8.24      3.59 o 
  -8   4   9        1.31        0.75      2.63 o 
  -7   4   9       31.08       37.62      6.91 o 
  -6   4   9       10.15       11.87      4.17 o 
  -5   4   9        0.82        1.45      3.97 o 
  -4   4   9       12.45       11.83      4.36 o 
  -3   4   9       12.34       19.26      5.72 o 
  -2   4   9       39.74       38.50      6.97 o 
  -1   4   9       76.16       89.25     12.56 o 
   0   4   9        2.95        5.28      3.63 o 
   1   4   9        1.26       -1.71      2.57 o 
   2   4   9        2.77        1.39      3.40 o 
   3   4   9        0.92       -1.45      2.93 o 
   4   4   9        2.19        5.76      3.33 o 
   5   4   9        0.04        6.38      3.42 o 
   6   4   9        0.00       -1.20      3.13 o 
   7   4   9        1.28        4.35      3.11 o 
   8   4   9        0.28        3.67      3.26 o 
   9   4   9        6.31       13.75      5.27 o 
  10   4   9        7.49       16.86      5.84 o 
  11   4   9        4.40        3.96      6.25 o 
 -12   5   9        0.04        7.08      6.12 o 
 -11   5   9        1.65       16.50      8.55 o 
 -10   5   9        0.19       -8.51      9.63 o 
  -9   5   9        0.59        0.86      5.89 o 
  -8   5   9       22.52       20.21      6.44 o 
  -7   5   9        2.74        2.04      5.41 o 
  -6   5   9        6.74       11.99      4.66 o 
  -5   5   9        1.41        0.61      4.23 o 
  -4   5   9        4.42        2.90      3.72 o 
  -3   5   9        0.84       -1.27      3.21 o 
  -2   5   9       22.88       14.64      4.81 o 
  -1   5   9        9.72       13.36      4.80 o 
   0   5   9        5.51        9.65      4.44 o 
   1   5   9        0.86        4.87      5.17 o 
   2   5   9        0.50        2.15      8.09 o 
   3   5   9        8.41       11.06      4.70 o 
   4   5   9        6.69        6.62      4.37 o 
   5   5   9        0.52       -0.59      4.46 o 
   6   5   9        0.13        3.12      6.86 o 
   7   5   9        6.46        8.25      7.44 o 
   8   5   9        5.38        4.29      7.89 o 
   9   5   9        1.15       -8.34      8.34 o 
  -9   6   9       18.09       21.50      7.48 o 
  -8   6   9       10.89        3.79      6.38 o 
  -7   6   9        4.92       11.76      4.56 o 
  -6   6   9        6.04        2.22      4.28 o 
  -5   6   9        0.53       -8.42      8.42 o 
  -4   6   9        0.03        4.78      5.56 o 
  -3   6   9        5.82        4.70      4.55 o 
  -2   6   9        1.60       25.54      7.43 o 
  -1   6   9        0.04       -5.89      7.09 o 
   0   6   9        3.10       -5.77      5.77 o 
 -17   0  10        0.71        1.54      6.29 o 
 -16   0  10       20.19       12.52      6.44 o 
 -15   0  10       22.11       20.88      8.45 o 
 -14   0  10        0.32        1.06      4.50 o 
 -13   0  10        8.64       16.98      4.90 o 
 -12   0  10        0.32       -0.48      2.95 o 
 -11   0  10        0.09        1.97      2.81 o 
 -10   0  10       31.14       38.32      6.07 o 
  -9   0  10       26.04       27.85      6.08 o 
  -8   0  10       50.12       31.49      8.71 o 
  -7   0  10        9.62       12.47      5.56 o 
  -6   0  10       31.54       34.06      8.13 o 
  -5   0  10        5.20        4.45      5.40 o 
  -4   0  10        6.59        6.42      4.66 o 
  -3   0  10       50.67       54.56      9.89 o 
  -2   0  10        2.15        0.19      4.95 o 
  -1   0  10       57.01       54.74      7.05 o 
   0   0  10        0.04        2.19      5.55 o 
   1   0  10       17.41       15.02      3.69 o 
   2   0  10        8.58       10.18      3.11 o 
   3   0  10        3.21        0.59      3.04 o 
   4   0  10       23.85       18.75      4.39 o 
   5   0  10        3.89        1.10      3.81 o 
   6   0  10       35.08       30.97      5.54 o 
   7   0  10        4.57        1.52      4.07 o 
   8   0  10       12.06       16.45      4.32 o 
   9   0  10       20.86       18.60      4.65 o 
  10   0  10       11.69       13.22      4.42 o 
  11   0  10        2.57        6.26      3.89 o 
  12   0  10        5.84        7.68     10.66 o 
  13   0  10        4.33        1.14      5.62 o 
 -17   1  10        1.72       11.87     12.15 o 
 -16   1  10       10.27        7.78     22.13 o 
 -15   1  10        2.66       -3.68      3.68 o 
 -14   1  10        9.17       15.57      5.40 o 
 -13   1  10        1.53        8.63      4.34 o 
 -12   1  10        0.35       -2.52      2.52 o 
 -11   1  10       25.29       21.85      4.91 o 
 -10   1  10        6.96        4.38      3.66 o 
  -9   1  10       29.73       36.48      4.62 o 
  -8   1  10        5.59        7.53      2.66 o 
  -7   1  10        0.56        0.13      2.44 o 
  -6   1  10        0.92       -1.38      3.62 o 
  -5   1  10       10.95        9.28      3.67 o 
  -4   1  10        9.10        9.60      4.00 o 
  -3   1  10       10.16        7.74      2.58 o 
  -2   1  10       28.29       24.67      4.67 o 
  -1   1  10        0.19        1.78      2.48 o 
   0   1  10        5.78        5.14      2.36 o 
   1   1  10       10.18        8.76      2.05 o 
   2   1  10       58.04       53.44      4.61 o 
   3   1  10       20.06       17.53      3.03 o 
   4   1  10       16.18       17.64      2.90 o 
   5   1  10        2.50        0.88      2.87 o 
   6   1  10       16.34       18.48      3.06 o 
   7   1  10       10.97       18.53      4.15 o 
   8   1  10        0.01        1.10      2.47 o 
   9   1  10       10.91       13.98      2.64 o 
  10   1  10        0.02       -2.77      2.77 o 
  11   1  10        0.17       -0.44      2.87 o 
  12   1  10       11.60        5.99      4.31 o 
  13   1  10        0.53       -3.47      7.20 o 
 -16   2  10        0.02       -1.78      6.03 o 
 -15   2  10        1.17       18.32      7.98 o 
 -14   2  10        0.95        3.74      3.89 o 
 -13   2  10        0.31        0.22      4.21 o 
 -12   2  10        1.14        5.11      4.32 o 
 -11   2  10        4.71        3.74      3.22 o 
 -10   2  10        0.07       -2.03      2.57 o 
  -9   2  10       21.64       26.79      3.84 o 
  -8   2  10        4.43        3.01      2.37 o 
  -7   2  10        0.55        2.58      2.35 o 
  -6   2  10        2.27       -2.95      4.83 o 
  -5   2  10        6.09        6.97      2.09 o 
  -4   2  10        7.35        1.87      2.80 o 
  -3   2  10        3.96        5.06      5.70 o 
  -2   2  10        4.19        4.09      2.35 o 
  -1   2  10        3.36        6.96      3.09 o 
   0   2  10        8.41       11.49      2.66 o 
   1   2  10        0.14        3.95      2.33 o 
   2   2  10       53.11       48.42      5.09 o 
   3   2  10        1.91        5.06      3.23 o 
   4   2  10        0.72        2.86      2.85 o 
   5   2  10        0.91        3.55      2.60 o 
   6   2  10        1.71        7.39      3.55 o 
   7   2  10        2.47       -0.50      3.51 o 
   8   2  10        0.57        5.57      3.64 o 
   9   2  10        6.70       -4.37      4.37 o 
  10   2  10        0.27       -4.66      4.66 o 
  11   2  10        9.83       16.88      6.12 o 
  12   2  10        3.29       -1.18      8.17 o 
 -15   3  10        2.83        3.64      5.05 o 
 -14   3  10        3.10       15.91      6.92 o 
 -13   3  10        0.08       20.23      6.48 o 
 -12   3  10        0.34       14.91      6.88 o 
 -11   3  10        0.09       -5.82      6.50 o 
 -10   3  10       18.47       10.80      5.09 o 
  -9   3  10       28.00       30.96      6.49 o 
  -8   3  10       11.75        6.13      4.77 o 
  -7   3  10        4.15        3.69      6.57 o 
  -6   3  10        5.86        6.97      2.91 o 
  -5   3  10        2.16        5.66      2.69 o 
  -4   3  10        6.83       13.56      3.42 o 
  -3   3  10        2.82        9.38      7.68 o 
  -2   3  10        5.62        6.88      3.96 o 
  -1   3  10        7.77       14.58      4.47 o 
   0   3  10       51.29       60.36      8.22 o 
   1   3  10       15.89       10.80      4.72 o 
   2   3  10       24.20       26.97      5.66 o 
   3   3  10        0.02        5.18      6.83 o 
   4   3  10        1.31        0.07      2.85 o 
   5   3  10        0.17       -0.38      3.71 o 
   6   3  10        0.09       -5.31      5.31 o 
   7   3  10        0.32       -2.81      4.21 o 
   8   3  10        1.76       -8.66      8.66 o 
   9   3  10        0.25       -1.56      4.49 o 
  10   3  10        0.57        2.53      5.95 o 
  11   3  10        4.57       19.46      9.31 o 
 -13   4  10        2.25      -11.20     11.20 o 
 -12   4  10        0.55       40.74      9.44 o 
 -11   4  10        2.74        5.21      6.22 o 
 -10   4  10        2.89        9.12      5.70 o 
  -9   4  10        0.08       -2.14      7.27 o 
  -8   4  10        2.05        2.11      5.84 o 
  -7   4  10        1.69       11.03      7.38 o 
  -6   4  10        0.09       -1.05      5.46 o 
  -5   4  10        9.75       10.14      4.26 o 
  -4   4  10        0.44        1.87      3.79 o 
  -3   4  10        0.09       -4.64      6.35 o 
  -2   4  10        5.22        6.20     11.45 o 
  -1   4  10       11.20        8.96      5.49 o 
   0   4  10        7.94        1.08      7.05 o 
   1   4  10        0.70       -5.27      5.27 o 
   2   4  10        0.06       -2.13      5.46 o 
   3   4  10        2.63       -9.69      9.69 o 
   4   4  10        0.12       -5.01      7.43 o 
   5   4  10       15.51       15.65      7.35 o 
   6   4  10       10.78       26.51      9.17 o 
   7   4  10        0.02        1.00      4.75 o 
   8   4  10        3.25       12.08      7.84 o 
   9   4  10        3.05       25.37     10.67 o 
 -10   5  10        7.08        6.93      5.99 o 
  -9   5  10        0.04       -6.16      6.16 o 
  -8   5  10        9.07        1.65      7.72 o 
  -7   5  10       15.88       15.14      7.16 o 
  -6   5  10        1.64       -7.33      7.33 o 
  -5   5  10        4.78       -7.58      7.58 o 
  -4   5  10        0.55        0.44      4.14 o 
  -3   5  10        2.65       15.70      6.07 o 
  -2   5  10        0.26        3.88      6.39 o 
  -1   5  10        9.54       11.06      6.56 o 
   0   5  10        5.10       -4.44      6.42 o 
   1   5  10        0.59       -6.35      6.35 o 
   2   5  10        0.11       -2.22      5.19 o 
 -12   1  11        0.05        3.18      5.44 o 
 -11   1  11        4.42        5.89      6.74 o 
 -10   1  11        4.92        6.30      4.37 o 
  -9   1  11        1.13        4.62      4.73 o 
  -8   1  11        0.18       -5.32      5.32 o 
  -7   1  11        6.46        3.82      3.47 o 
  -6   1  11        2.56        5.23      5.27 o 
  -5   1  11        0.08       -2.22      3.88 o 
  -4   1  11        2.32        5.33      4.08 o 
  -3   1  11        0.03       -4.31      8.08 o 
  -2   1  11        4.79       11.10      7.97 o 
  -1   1  11        0.01       -2.71      2.71 o 
   0   1  11        0.02       -3.39     10.03 o 
   1   1  11        6.34        5.44      6.90 o 
   2   1  11        2.00       -2.43     10.18 o 
   3   1  11        0.87        8.42      4.65 o 
   4   1  11        4.48       -3.83      4.00 o 
   5   1  11        6.03        3.64      3.85 o 
   6   1  11        1.82        4.61      3.99 o 
   7   1  11        1.99        5.12      3.78 o 
   8   1  11        0.36       13.38      8.74 o 
   9   1  11        0.76       12.62      5.04 o 
  10   1  11        4.02       -8.57      8.57 o 
  -8   2  11       11.68       20.85      8.94 o 
  -7   2  11        0.28       -7.93      7.93 o 
  -6   2  11        3.49       10.03      6.33 o 
  -5   2  11        3.52       -2.55      6.91 o 
  -4   2  11        7.40        8.50      6.62 o 
  -3   2  11        1.77       -7.35      8.43 o 
  -2   2  11       16.41       14.51      7.51 o 
  -1   2  11        0.24        2.17      5.67 o 
   0   2  11        4.57        3.71      6.33 o 
   1   2  11        0.19        7.25      3.44 o 
   2   2  11       26.40       33.99      6.63 o 
   3   2  11        0.98        4.57      8.52 o 
   4   2  11        6.99        5.42      3.97 o 
   5   2  11        0.14        7.31      4.31 o 
   6   2  11        0.83       -6.95      6.95 o 
   7   2  11        0.03       -0.25      7.91 o 
   8   2  11        0.01       19.69      9.03 o 
   0   3  11        1.93       12.92      6.06 o 
   1   3  11        4.01       -7.22      7.22 o 
   2   3  11        0.01       -6.08      6.08 o 
   3   3  11        4.08       -2.37      5.08 o 
   4   3  11       10.75       25.71      9.64 o 
   5   3  11        4.49        2.41      5.62 o 
   6   3  11        9.43       27.84      8.02 o 
  -1   4  11        4.57       18.92      6.29 o 
   0   4  11        1.72        5.73      6.44 o 
   1   4  11        0.57       -5.83      5.83 o 
   2   4  11        2.28       -9.80      9.80 o 
   3   4  11        5.03       11.26      7.22 o 
  -7   0  12        0.04       12.36      5.73 o 
  -6   0  12        0.58       13.64      5.35 o 
  -5   0  12        6.38       50.98      9.76 o 
  -4   0  12        0.10        2.62      4.92 o 
  -3   0  12        0.34       -4.83      4.83 o 
  -2   0  12       12.66       19.63      6.56 o 
  -1   0  12        2.39        4.35      4.94 o 
   0   0  12        4.11       -1.82      8.33 o 
   1   0  12        0.17        5.64      5.00 o 
  -5   1  12        2.46        1.90      4.70 o 
  -4   1  12        0.02       13.00      5.61 o 
  -3   1  12        4.10       18.61      6.38 o 
  -2   1  12        0.39        1.86      4.28 o 
  -1   1  12       10.05        4.06      5.45 o 
   0   1  12        1.29        5.14      4.82 o 
   1   1  12        0.98       -7.92      7.92 o 
   2   1  12        1.39       -6.75      6.75 o 
                                                 
